# Supplementary material for: Luminal B breast cancer subtype displays a dicotomic epigenetic pattern
Source: Springerplus. 2016 May 14;5:623. doi: 10.1186/s40064-016-2235-0 (PMC4870487; doi:10.1186/s40064-016-2235-0)
Supplement: Supplementary file 1 — 10.1186/s40064-016-2235-0 Table S1: List of the 1261 differently methylated CpGs between tumors and adjacent tissue. Table S2: List of differently methylated CpGs in Cluster I. Table S3: List of differently methylated CpGs in Cluster II. Table S4: List of differently methylated CpGs between cluster I and II. Table S5: Comparison of the luminal B-methylator signatures described so far. [file 40064_2016_2235_MOESM1_ESM.xlsx]

## Sheet: Table S1
	SYMBOL	CHR	DISTANCE_TO_TSS	CPG_ISLAND	logFC	Δβ	AveExpr	t	P.Value	adj.P.Val
cg00015770	GPR103	4	205	TRUE	-1.44976	0.222308	-1.41272	-2.96596	0.00521716	0.0339337
cg00019495	HOP	4	40	FALSE	1.98063	-0.270565	-1.19343	5.31207	5.12463e-06	0.000204947
cg00117172	RUNX3	1	NA	TRUE	-2.42179	0.380886	-0.328036	-5.38658	4.05744e-06	0.000174117
cg00134787	MYH1	17	460	FALSE	2.18693	-0.225738	0.824951	5.70344	1.50002e-06	8.69066e-05
cg00174500	CMTM5	14	462	FALSE	-1.72951	0.273365	1.03366	-6.69023	6.79031e-08	1.08874e-05
cg00202711	HTR2C	X	141	TRUE	-1.98025	0.271765	-0.932741	-3.93049	0.000350802	0.00458413
cg00234616	TLX2	2	146	TRUE	-0.929923	0.200496	-0.788143	-3.44068	0.00143523	0.0129476
cg00237010	NINJ2	12	106	FALSE	1.31624	-0.205954	-0.867447	4.21947	0.000148514	0.00240032
cg00263760	VAX1	10	446	TRUE	-1.75625	0.236854	-1.76598	-2.76545	0.00875813	0.0492028
cg00283535	ANXA13	8	83	FALSE	-1.72334	0.204061	1.23651	-6.18718	3.27894e-07	3.16177e-05
cg00333226	UNQ739	7	506	TRUE	-2.41396	0.33907	-0.859809	-7.46709	6.15566e-09	2.32421e-06
cg00333528	GABRR1	6	425	FALSE	-1.81593	0.227599	-1.09106	-5.40078	3.88076e-06	0.000168807
cg00347904	SCUBE3	6	318	TRUE	-2.31592	0.282	-1.15899	-3.87785	0.000409432	0.00510919
cg00350296	CD248	11	326	FALSE	-2.01422	0.319818	-0.582588	-6.87193	3.85743e-08	7.65325e-06
cg00399483	DCC	18	NA	TRUE	-1.69541	0.241352	-1.28603	-4.02638	0.00026429	0.00372247
cg00411097	MGC9712	7	303	FALSE	1.22073	-0.211721	-0.412329	7.10581	1.86902e-08	4.77259e-06
cg00465284	LRRTM1	2	43	TRUE	-2.86857	0.218694	-2.33207	-4.91396	1.77405e-05	0.000492696
cg00489401	FLT4	5	691	TRUE	-2.22617	0.367501	0.404348	-6.43026	1.53002e-07	1.90927e-05
cg00516481	PDE9A	21	660	TRUE	-2.34217	0.353559	-0.502231	-7.14557	1.65311e-08	4.42615e-06
cg00540769	ACOT12	5	464	TRUE	-1.49219	0.260434	-0.165011	-3.88502	0.000400911	0.00503705
cg00548268	NPTX2	7	779	TRUE	-1.88842	0.314936	0.700762	-6.16033	3.56734e-07	3.33474e-05
cg00557354	ARHGEF7	13	117	TRUE	-1.83527	0.2065	-2.20608	-2.98101	0.00501462	0.032927
cg00565688	TP73	1	917	TRUE	-1.80756	0.302667	-0.115394	-5.36476	4.34477e-06	0.000182652
cg00573606	COL6A3	2	140	FALSE	-0.929997	0.223774	0.488285	-5.22573	6.71463e-06	0.000243653
cg00594952	RIMS3	1	687	FALSE	-1.89998	0.223432	1.80681	-6.56172	1.01415e-07	1.46431e-05
cg00596686	STS	X	165	FALSE	1.37254	-0.237669	0.160021	3.54432	0.0010715	0.0104342
cg00616135	LACTB	15	418	FALSE	-1.20982	0.210037	0.164799	-4.04197	0.000252345	0.00359826
cg00619207	DENND2D	1	87	FALSE	1.55904	-0.274122	-0.337135	6.64096	7.91842e-08	1.22682e-05
cg00662556	GALR1	18	NA	TRUE	-1.96249	0.299746	-0.7143	-5.48577	2.97236e-06	0.000141307
cg00679738	FAM89A	1	739	TRUE	-2.53708	0.277639	-2.32056	-2.94698	0.00548346	0.0351273
cg00792849	CX36	15	79	TRUE	-1.86475	0.225574	-1.87238	-3.45708	0.00137066	0.0125083
cg00830029	NRIP2	12	287	FALSE	-1.66929	0.271412	0.453394	-3.55162	0.00104952	0.0102789
cg00839584	IL1A	2	880	FALSE	-1.17936	0.203076	-0.184101	-4.47796	6.79e-05	0.00132523
cg00848728	DAB1	1	193	TRUE	-2.85222	0.269636	-2.06446	-3.9778	0.000305139	0.00415356
cg00888007	CCND2	12	754	TRUE	-2.70276	0.24399	-2.39375	-4.44724	7.45631e-05	0.00143296
cg00899659	ZNF22	10	49	FALSE	-2.01267	0.317283	-0.235028	-6.98896	2.68298e-08	6.14687e-06
cg00903242	CHL1	3	489	TRUE	-1.85655	0.236158	-1.15716	-4.60935	4.54284e-05	0.000981069
cg00911351	PCDHGB4	5	197	TRUE	-1.99755	0.291586	-0.911872	-5.43297	3.5081e-06	0.000157567
cg00925717	SCNN1B	16	492	TRUE	-1.38615	0.20808	-1.20032	-5.1835	7.66218e-06	0.000268498
cg00930873	ALDH1A2	15	67	TRUE	-2.36693	0.283081	-1.30874	-5.67439	1.64345e-06	9.23078e-05
cg00949442	ABCA3	16	1234	TRUE	-2.68168	0.409068	-0.240194	-4.38306	9.0624e-05	0.00164748
cg00953256	CCND1	11	NA	TRUE	0.802572	-0.211817	0.110674	4.43253	7.79784e-05	0.00146791
cg00970325	PAQR9	3	998	TRUE	-3.10407	0.277423	-1.82276	-5.48059	3.02114e-06	0.000142192
cg00995327	CHST2	3	179	TRUE	-2.58167	0.299578	-1.81193	-3.96376	0.000318056	0.0042787
cg00995520	KCNA3	1	627	TRUE	-1.74945	0.295693	0.242834	-6.04267	5.16273e-07	4.1753e-05
cg01009664	TRH	3	50	TRUE	-2.11032	0.350715	-0.16792	-4.08473	0.000222225	0.00325121
cg01031400	TNFRSF10D	8	27	TRUE	-2.79246	0.288218	-1.81769	-6.08924	4.45994e-07	3.80794e-05
cg01049530	BMP3	4	111	TRUE	-1.93512	0.210325	-2.27746	-2.83658	0.00730269	0.0432639
cg01072821	UNQ9391	8	916	FALSE	0.784821	-0.205937	-0.0505928	4.32455	0.000108194	0.00189928
cg01078276	PLAU	10	213	TRUE	-3.0547	0.289202	-1.52939	-8.23798	6.00235e-10	5.91189e-07
cg01103730	IL20	1	450	FALSE	1.8272	-0.293093	-0.082829	5.2328	6.56768e-06	0.000240536
cg01109219	RASGRP3	2	662	TRUE	2.85299	-0.295872	0.377803	7.07856	2.03326e-08	5.06213e-06
cg01114088	CYTL1	4	86	TRUE	-2.62232	0.373517	-0.467942	-5.57758	2.22784e-06	0.000115271
cg01119135	C1orf116	1	567	FALSE	1.48718	-0.242407	-0.523471	4.06711	0.000234186	0.00337428
cg01185080	ZNF710	15	939	TRUE	-1.86793	0.319781	0.388411	-5.55307	2.40618e-06	0.000121312
cg01192900	BTG4	11	604	TRUE	-1.25041	0.232671	-0.829697	-3.27858	0.00225086	0.0181823
cg01231779	NID2	14	59	TRUE	-2.11555	0.229469	-2.27855	-3.09978	0.00365742	0.0260766
cg01240931	APC	5	459	FALSE	-1.18894	0.209358	0.249366	-6.02316	5.48936e-07	4.30073e-05
cg01295203	PRDM14	8	637	TRUE	-2.39521	0.366438	-0.705442	-5.56404	2.32469e-06	0.000118943
cg01305421	IGF1	12	38	FALSE	-1.60692	0.236483	-0.251073	-6.12812	3.94707e-07	3.49394e-05
cg01324261	SCRG1	4	239	FALSE	-1.33826	0.201287	1.11808	-5.23699	6.4822e-06	0.000238037
cg01335367	C12orf34	12	364	FALSE	-2.87194	0.445069	0.14875	-7.85795	1.87644e-09	1.14996e-06
cg01354473	HOXA9	7	346	TRUE	-1.52032	0.34584	-0.0294734	-7.3776	8.0963e-09	2.791e-06
cg01366419	WBSCR17	7	698	TRUE	-1.65781	0.256159	-0.909565	-4.26551	0.000129302	0.00216114
cg01381846	HOXA9	7	364	TRUE	-1.90773	0.359635	0.156951	-6.09766	4.34346e-07	3.74325e-05
cg01402255	GATAD2B	1	125	FALSE	-1.42999	0.223579	-0.249814	-5.26751	5.89177e-06	0.000224115
cg01424107	CDX2	13	204	TRUE	-3.232	0.296897	-1.7384	-5.86408	9.05181e-07	6.1184e-05
cg01493517	HOM-TES-103	12	218	TRUE	-1.46112	0.246132	0.438384	-5.07196	1.08525e-05	0.000343618
cg01546563	GATA4	8	NA	TRUE	-1.90148	0.262495	-1.46815	-3.91809	0.000363828	0.00470842
cg01550148	H2AFY	5	33	TRUE	-1.15173	0.29506	0.417543	-5.91339	7.75161e-07	5.43954e-05
cg01561916	HAAO	2	454	TRUE	-2.98091	0.311644	-2.16143	-3.25548	0.00239816	0.0190157
cg01580681	HAND2	4	578	TRUE	-1.50195	0.264497	-0.295319	-3.6048	0.000902083	0.0092379
cg01656853	FUT2	19	66	FALSE	0.887208	-0.216762	-0.564434	6.35457	1.93939e-07	2.24725e-05
cg01664666	PLD5	1	533	TRUE	-2.80056	0.307813	-1.65212	-4.96236	1.52644e-05	0.000438501
cg01683883	CMTM2	16	298	TRUE	-0.797671	0.204031	0.429188	-5.91668	7.67188e-07	5.39732e-05
cg01705587	SV2A	1	66	TRUE	-2.27888	0.238862	-2.29744	-3.27581	0.00226808	0.0182732
cg01731341	FGF6	12	485	TRUE	1.47482	-0.217286	1.1335	6.63059	8.17881e-08	1.26008e-05
cg01772980	SCGB1D1	11	15	FALSE	1.48632	-0.226109	-0.168801	4.98335	1.43004e-05	0.000419995
cg01777397	RSNL2	2	372	TRUE	-3.53804	0.415853	-0.898497	-7.02106	2.42908e-08	5.73195e-06
cg01805282	EYA4	6	NA	TRUE	-1.81095	0.30217	-0.511891	-3.73912	0.000613166	0.00692177
cg01830294	WNT2	7	149	TRUE	-1.41099	0.327992	-0.122632	-5.53846	2.51917e-06	0.000124953
cg01835489	KRT8	12	450	FALSE	1.27161	-0.220557	-0.243325	4.2822	0.000122957	0.00208441
cg01839464	DCC	18	NA	TRUE	-2.5746	0.318913	-1.22791	-4.4146	8.23477e-05	0.00153341
cg01920232	RFX4	12	365	TRUE	-2.15984	0.26182	-1.62674	-4.38927	8.89314e-05	0.00162313
cg01920829	CDK5R2	2	363	TRUE	-0.859878	0.221498	-0.530942	-3.07952	0.00386127	0.0271058
cg01965939	SH3TC2	5	7	FALSE	-1.46809	0.331492	0.138837	-6.29332	2.35001e-07	2.54152e-05
cg02008154	TBX20	7	295	TRUE	-2.12626	0.316001	-0.913529	-4.94241	1.62405e-05	0.000462687
cg02017155	FFAR3	19	109	FALSE	-0.929518	0.233461	0.0816254	-6.23933	2.78383e-07	2.85922e-05
cg02029926	CXCL1	4	235	TRUE	-1.90957	0.207288	-2.0558	-4.18502	0.000164693	0.00259939
cg02055963	CDX2	13	203	TRUE	-2.39055	0.304972	-1.23355	-6.15713	3.60343e-07	3.33474e-05
cg02058918	GABBR2	9	595	TRUE	-1.70037	0.231557	-1.60761	-2.82638	0.00749656	0.0441187
cg02067021	DNAJC5B	8	232	FALSE	1.05692	-0.266839	0.0842362	4.59152	4.79818e-05	0.00102181
cg02077702	ISLR	15	199	FALSE	-1.46568	0.259588	0.330193	-7.45251	6.4364e-09	2.36671e-06
cg02085507	TRIP10	19	515	TRUE	-2.77228	0.328832	-0.287409	-4.87533	1.99983e-05	0.000537014
cg02100848	C3orf32	3	122	FALSE	0.847871	-0.229209	0.364593	5.44889	3.33716e-06	0.000153132
cg02121427	LRRC15	3	720	FALSE	1.67489	-0.231321	-0.775126	4.83657	2.25496e-05	0.00058337
cg02126753	AEBP1	7	38	TRUE	-2.6659	0.289441	-1.63986	-4.13865	0.000189211	0.0028903
cg02148642	RGPD5	2	749	FALSE	1.93232	-0.289792	-0.358073	5.32712	4.8886e-06	0.000196527
cg02164046	SST	3	53	TRUE	-3.06551	0.410376	-0.590015	-7.69787	3.04682e-09	1.52773e-06
cg02170525	CD8A	2	315	FALSE	-1.37648	0.220834	-1.09413	-4.47642	6.82202e-05	0.0013296
cg02196655	NOL10	2	666	TRUE	-1.57683	0.225991	0.157286	-3.38266	0.00168779	0.0146325
cg02245378	FLJ32447	2	1095	TRUE	-1.39669	0.25322	-0.310086	-4.73831	3.05498e-05	0.00073007
cg02250594	ONECUT2	18	436	TRUE	-2.64351	0.411588	-0.0132485	-6.61988	8.45681e-08	1.28852e-05
cg02254461	AXUD1	3	803	TRUE	-2.29287	0.316046	1.55095	-5.6583	1.72872e-06	9.61184e-05
cg02257405	ACSL6	5	364	TRUE	-1.15774	0.211897	-0.443077	-4.84862	2.17237e-05	0.000568402
cg02309273	INPP5B	1	51	FALSE	-2.04164	0.315621	-0.671634	-4.67315	3.7341e-05	0.00084617
cg02332525	GRM7	3	226	TRUE	-1.6397	0.26834	-0.299319	-6.64543	7.80868e-08	1.22357e-05
cg02335804	TCF2	17	170	FALSE	-1.64531	0.215438	-1.70213	-3.04854	0.00419387	0.0288497
cg02351381	C12orf34	12	226	FALSE	-2.24577	0.349451	-0.0253605	-7.04671	2.24371e-08	5.4278e-06
cg02399455	SRI	7	594	FALSE	2.28945	-0.202427	1.86159	4.78521	2.64317e-05	0.00065434
cg02409351	CART1	12	137	TRUE	-2.00416	0.267167	-1.49572	-3.88773	0.000397743	0.00501782
cg02477931	C11orf39	11	129	FALSE	1.49333	-0.222979	0.720365	4.25977	0.000131557	0.00218581
cg02498063	CCDC60	12	60	TRUE	-1.6372	0.208642	0.649404	-4.23491	0.00014178	0.00231772
cg02501779	CBLN4	20	657	TRUE	-2.35913	0.213687	-2.19688	-5.88243	8.54411e-07	5.87605e-05
cg02512860	CLDN15	7	365	FALSE	-2.24276	0.293128	1.80226	-7.17697	1.5005e-08	4.05693e-06
cg02553486	CORIN	4	36	TRUE	-1.74643	0.281831	-0.269645	-5.20606	7.14054e-06	0.00025508
cg02554564	NTF3	12	135	TRUE	1.57887	-0.247123	0.211159	4.66187	3.86594e-05	0.000863977
cg02589695	RASSF5	1	NA	TRUE	1.669	-0.221387	-1.59015	6.26439	2.57331e-07	2.70865e-05
cg02595219	KCNE3	11	223	TRUE	-2.69757	0.432123	0.35034	-7.29038	1.05825e-08	3.30488e-06
cg02613386	FBXO39	17	39	TRUE	-1.91131	0.30032	-0.710981	-4.1615	0.000176712	0.00274092
cg02622316	ZNF96	6	98	TRUE	-2.8133	0.260348	-2.33621	-4.20657	0.000154384	0.00247248
cg02624705	DCC	18	NA	TRUE	-2.61875	0.350362	-0.984017	-5.93772	7.18062e-07	5.14356e-05
cg02643667	TFF1	21	55	FALSE	1.92432	-0.284621	0.947454	5.84357	9.65463e-07	6.33941e-05
cg02672493	TMEM22	3	269	TRUE	-2.01696	0.296685	-1.14606	-4.11786	0.000201331	0.00302084
cg02674804	REEP6	19	878	TRUE	1.15137	-0.202192	0.713698	2.93156	0.00570913	0.0360702
cg02681442	FOXG1B	14	279	TRUE	-2.79941	0.348854	-1.0276	-6.66245	7.40487e-08	1.17363e-05
cg02723533	CCND1	11	NA	TRUE	2.40742	-0.274483	1.20089	6.37256	1.8331e-07	2.16039e-05
cg02724472	LRRC17	7	159	FALSE	-2.04282	0.209786	-0.279528	-5.62002	1.9497e-06	0.000104203
cg02727285	RELB	19	470	TRUE	-2.02753	0.247962	0.0533723	-4.51466	6.07064e-05	0.00121846
cg02748539	SLC9A3	5	178	TRUE	-2.09055	0.363045	-0.586433	-5.87349	8.78769e-07	5.99869e-05
cg02765328	CCND2	12	343	TRUE	-2.46767	0.222044	-2.6027	-3.75476	0.000586028	0.00669489
cg02774439	HAND2	4	657	TRUE	-2.33053	0.271273	-1.59772	-4.82728	2.32071e-05	0.000593176
cg02780849	GNG4	1	109	TRUE	-2.63134	0.233746	-1.26727	-6.03271	5.32692e-07	4.21922e-05
cg02797569	PCOLCE	7	19	FALSE	-1.2828	0.200836	0.913539	-4.89311	1.8926e-05	0.000516262
cg02838492	KIF12	9	49	TRUE	0.78726	-0.207852	0.0826729	3.90202	0.000381412	0.00488611
cg02844545	GCM2	6	55	TRUE	-1.36648	0.244414	-0.185994	-5.19327	7.43161e-06	0.000262419
cg02860342	HCN4	15	307	TRUE	-1.32804	0.239938	-0.25258	-4.32664	0.000107513	0.00188853
cg02867079	KIAA1822	14	211	TRUE	-2.24581	0.223537	-2.02443	-3.82317	0.000480371	0.00577744
cg02916816	JPH4	14	973	FALSE	-1.69085	0.244109	-1.50103	-3.44784	0.00140667	0.0127693
cg02919422	SOX17	8	49	TRUE	-2.37011	0.381871	-0.00478093	-8.96666	7.06856e-11	1.77215e-07
cg02988947	LIMD2	17	1328	TRUE	-1.21447	0.207751	0.559387	-5.44672	3.35994e-06	0.000153182
cg02989940	ERAF	16	31	FALSE	1.91339	-0.320986	0.339044	5.56086	2.34801e-06	0.000119582
cg02994956	NEFH	22	315	TRUE	-1.56477	0.266702	0.274947	-6.13516	3.86076e-07	3.4457e-05
cg02994974	SPON1	11	306	TRUE	-1.86376	0.25341	-1.19334	-4.87221	2.01931e-05	0.000539094
cg03064067	SLC6A15	12	342	TRUE	-1.5466	0.239064	-0.663466	-3.07952	0.00386131	0.0271058
cg03109316	ZNF80	3	1379	FALSE	2.74447	-0.338677	0.909964	7.7445	2.64488e-09	1.39464e-06
cg03143849	CDKN1C	11	NA	TRUE	-2.13426	0.223533	-0.282605	-6.50516	1.21032e-07	1.66891e-05
cg03160135	VGLL2	6	197	TRUE	-1.78141	0.275954	-0.909623	-5.1558	8.3547e-06	0.000285863
cg03199651	MSX1	4	NA	TRUE	-1.96263	0.237401	-1.60631	-4.46559	7.05097e-05	0.00136745
cg03238797	ADAMTS18	16	118	TRUE	-2.14602	0.226726	-2.28433	-3.21429	0.0026838	0.0206743
cg03270204	DDR1	6	223	FALSE	1.10467	-0.201609	0.12069	3.8297	0.000471312	0.00570081
cg03289872	ZNF667	19	359	TRUE	-2.50534	0.206229	-2.65601	-3.5814	0.000964306	0.00967393
cg03292149	CBLC	19	1383	FALSE	1.37243	-0.223696	0.557344	3.53806	0.00109068	0.0105799
cg03301801	FNDC7	1	750	FALSE	-1.45309	0.206407	1.45404	-5.90315	8.00519e-07	5.54342e-05
cg03316864	B3GNT3	19	360	TRUE	-1.38305	0.219778	-1.18774	-3.82035	0.000484328	0.00581489
cg03329165	CD200	3	244	TRUE	-2.55545	0.207961	-2.62838	-4.44097	7.59999e-05	0.00144846
cg03355526	ZNF454	5	191	TRUE	-1.48482	0.348641	-0.0730088	-5.48293	2.99899e-06	0.00014209
cg03365437	ALDH1A2	15	32	TRUE	-1.96521	0.301752	-0.806921	-4.63672	4.17672e-05	0.000918386
cg03388193	HPSE2	10	451	TRUE	-3.11899	0.254836	-2.07836	-4.97735	1.45696e-05	0.000425393
cg03400060	BHMT2	5	218	TRUE	-0.921207	0.247841	0.187604	-4.93387	1.66771e-05	0.000471499
cg03425110	NEUROG3	10	85	TRUE	-2.66989	0.262797	-2.1562	-4.22758	0.000144938	0.002354
cg03468463	SERPINB12	18	171	FALSE	2.27514	-0.217767	1.11078	5.48164	3.01119e-06	0.000142192
cg03469054	KIAA1944	12	352	TRUE	-2.39361	0.275399	-1.53582	-4.44064	7.60765e-05	0.00144892
cg03483626	KCNA3	1	621	TRUE	-2.37478	0.316561	0.315044	-6.47311	1.33795e-07	1.7354e-05
cg03506489	KCNA4	11	300	TRUE	-2.27091	0.237218	-1.56263	-5.09472	1.01091e-05	0.000327215
cg03538436	NOS1	12	212	TRUE	-2.00514	0.291707	-1.25621	-3.37589	0.00171986	0.014827
cg03547924	GDF5	20	100	FALSE	-2.51538	0.317573	0.931032	-4.43555	7.72644e-05	0.00145997
cg03561565	KCNS2	8	626	TRUE	-1.54213	0.209146	-0.733852	-3.50684	0.0011914	0.0112599
cg03567830	NTSR1	20	318	TRUE	-1.31701	0.20445	-1.08086	-2.75908	0.00890081	0.0497293
cg03602500	FLJ00060	19	449	TRUE	2.03542	-0.3235	0.447645	5.95308	6.84227e-07	4.95266e-05
cg03630088	CPXM2	10	26	TRUE	-1.32171	0.238378	0.0500629	-3.83361	0.000465958	0.00566338
cg03667047	KL	13	609	TRUE	-1.14799	0.205691	-0.108296	-3.48205	0.00127768	0.0119242
cg03684977	GRB7	17	384	FALSE	0.900977	-0.222342	-0.0760423	3.10797	0.00357799	0.0256163
cg03699566	FOLR1	11	50	FALSE	-1.65252	0.26824	1.0477	-8.07055	9.89861e-10	8.27223e-07
cg03699904	SLC2A2	3	1261	TRUE	-1.18756	0.215765	-0.582201	-5.57937	2.21537e-06	0.000114841
cg03700462	HOXA1	7	90	TRUE	-2.44102	0.283475	-1.47182	-5.33911	4.70833e-06	0.000192365
cg03724463	CCK	3	129	TRUE	-1.73065	0.265332	-0.922654	-5.61248	1.99649e-06	0.00010568
cg03734874	FLJ42486	14	285	TRUE	-1.24552	0.28836	-0.14334	-4.13396	0.000191882	0.00292038
cg03741352	LCE3C	1	242	FALSE	0.925868	-0.227489	0.520006	5.0952	1.00939e-05	0.00032711
cg03743584	PRAP1	10	3	FALSE	-1.45699	0.263626	-0.81714	-4.89184	1.90003e-05	0.000517265
cg03755123	UTF1	10	270	TRUE	-1.58298	0.251759	-0.656983	-4.0007	0.000285168	0.00394203
cg03811478	SOX14	3	117	TRUE	-1.60601	0.264326	-0.669822	-6.84602	4.18077e-08	7.73807e-06
cg03860890	EGFR	7	437	TRUE	-1.67119	0.208285	-1.42984	-4.71784	3.25408e-05	0.000764404
cg03874199	HOXD12	2	74	TRUE	-2.06724	0.222683	-1.60568	-4.94855	1.59337e-05	0.000454416
cg03876618	IGFBP7	4	505	TRUE	-1.26705	0.250937	-0.690247	-4.35283	9.93217e-05	0.00177173
cg03889226	OLIG3	6	198	TRUE	-2.09587	0.200671	-2.0945	-3.97467	0.000307976	0.00418392
cg03909500	RLN3R1	5	108	TRUE	-2.08823	0.207215	-2.25822	-4.2687	0.000128067	0.0021431
cg03943081	TCERG1L	10	660	TRUE	-2.04603	0.326302	-0.784198	-5.20394	7.1879e-06	0.000255778
cg03958979	NR2E1	6	875	TRUE	-2.29442	0.375054	0.187864	-6.1157	4.10414e-07	3.58177e-05
cg03973663	LYN	8	796	TRUE	1.78741	-0.23931	-1.18097	5.24009	6.41963e-06	0.000236369
cg03975694	ZNF540	19	164	TRUE	-2.49558	0.399814	-0.0159027	-8.12453	8.42141e-10	7.4918e-07
cg03998348	TMCO5	15	172	FALSE	2.28565	-0.212468	1.39088	5.22314	6.76914e-06	0.000244665
cg04048259	EDN3	20	153	TRUE	-2.2934	0.315053	-1.04502	-3.82897	0.000472315	0.00571044
cg04057858	UNQ9391	8	682	FALSE	1.54397	-0.276187	0.0212384	6.30932	2.23503e-07	2.49462e-05
cg04062391	ZNF560	19	75	TRUE	-2.73383	0.290689	-1.34013	-5.591	2.13585e-06	0.000111347
cg04096767	WT1	11	NA	TRUE	-1.58882	0.27438	-0.185299	-4.51977	5.97649e-05	0.00120659
cg04106785	CDK5R1	17	960	TRUE	-1.47387	0.235754	0.722261	-3.58386	0.000957588	0.00962754
cg04172348	SYN2	3	139	TRUE	-2.22952	0.212825	-2.56854	-3.18314	0.00292105	0.021974
cg04263186	TACR3	4	484	TRUE	-1.60287	0.24983	-1.13676	-3.81658	0.000489683	0.00586782
cg04268405	CHST3	10	899	TRUE	-1.85922	0.28501	1.30422	-9.02905	5.9032e-11	1.62798e-07
cg04270799	KIF5A	12	212	TRUE	-2.14925	0.263775	-1.69733	-3.92216	0.000359507	0.00467444
cg04272086	DCC	18	201	TRUE	-1.72832	0.222016	-1.7509	-3.70845	0.00066997	0.00737877
cg04273431	PRR3	6	1448	TRUE	-1.84604	0.312539	-0.0780688	-5.56832	2.29364e-06	0.000117573
cg04315771	IL4I1	19	1187	FALSE	-1.92778	0.321662	0.0816918	-5.66989	1.66688e-06	9.32436e-05
cg04317399	HOXA4	7	86	TRUE	-1.47418	0.315621	-0.0591211	-5.82976	1.00834e-06	6.55848e-05
cg04330449	NEUROG1	5	NA	TRUE	-1.22972	0.278566	-0.280858	-3.43405	0.00146213	0.0131516
cg04345475	FXC1	11	1099	FALSE	1.81629	-0.20565	1.3263	4.09393	0.000216222	0.00317348
cg04369341	C20orf100	20	215	TRUE	-1.3514	0.232528	-0.91112	-3.31356	0.00204414	0.0169188
cg04376312	MYLK	3	664	TRUE	-1.34563	0.227605	0.326114	-3.12898	0.00338144	0.0245746
cg04378886	RCN3	19	520	TRUE	-1.22906	0.308891	0.438796	-5.02238	1.26651e-05	0.000384669
cg04391111	TP73	1	NA	TRUE	-1.30684	0.325834	0.0868191	-6.19881	3.16131e-07	3.06981e-05
cg04396791	SHANK2	11	308	TRUE	-1.53766	0.274596	0.0421064	-6.60039	8.98736e-08	1.35439e-05
cg04435420	SGCD	5	242	FALSE	-1.68953	0.251348	-1.0108	-6.14796	3.70867e-07	3.35667e-05
cg04446579	ANKRD45	1	70	TRUE	-1.91192	0.252754	-1.38737	-6.39772	1.69414e-07	2.0673e-05
cg04448487	GDAP1L1	20	131	TRUE	-1.61675	0.283622	-0.365802	-3.83703	0.000461335	0.00562233
cg04456238	WT1	11	NA	TRUE	-1.84724	0.319195	-0.123534	-5.27232	5.80382e-06	0.000223046
cg04457051	SCOC	4	29	FALSE	2.47367	-0.287598	0.129578	4.93884	1.64215e-05	0.000465438
cg04490714	SLC6A2	16	8	TRUE	-2.0436	0.274076	-1.21386	-3.87228	0.000416162	0.00517212
cg04528819	KLF14	7	545	TRUE	-2.14543	0.338022	-0.522332	-3.44814	0.00140551	0.012763
cg04534765	GALR1	18	636	TRUE	-2.83669	0.398981	-0.461228	-6.59229	9.21779e-08	1.38157e-05
cg04582938	UAP1L1	9	1164	TRUE	-1.09699	0.272049	-0.273789	-5.44667	3.36048e-06	0.000153182
cg04597449	GPR150	5	405	TRUE	-1.56748	0.269128	-0.465668	-4.36283	9.63562e-05	0.00172889
cg04598121	PENK	8	84	TRUE	-2.21376	0.341465	-0.31755	-7.19724	1.40961e-08	3.98673e-06
cg04599297	GAD2	10	152	TRUE	-2.02975	0.269613	-1.24269	-4.98751	1.41164e-05	0.000415477
cg04600618	C6orf206	6	170	TRUE	-2.61755	0.3336	-1.18401	-5.00979	1.3171e-05	0.000394547
cg04622802	LOC387758	11	244	TRUE	-1.54781	0.246145	-0.821835	-3.62791	0.000844407	0.0087942
cg04623955	DIO3	14	1312	TRUE	-1.60245	0.252169	-1.16603	-3.76762	0.000564586	0.00651471
cg04715462	H19	11	778	TRUE	-2.85438	0.241693	0.319177	-3.98334	0.000300185	0.00410029
cg04717045	CCND1	11	NA	TRUE	2.0139	-0.275095	0.736238	6.08723	4.48815e-07	3.82019e-05
cg04721098	CACNG3	16	1173	FALSE	1.57932	-0.227567	-0.306147	5.11003	9.63765e-06	0.000317927
cg04747322	SNCAIP	5	512	TRUE	-2.3772	0.262988	-1.64009	-4.98839	1.40779e-05	0.000414786
cg04770504	DFNA5	7	0	TRUE	-3.30821	0.270816	-2.46016	-5.05613	1.14013e-05	0.000357707
cg04784672	LRFN5	14	334	TRUE	-2.52974	0.256295	-1.82864	-4.10776	0.000207492	0.00308876
cg04786857	SPDY1	2	180	TRUE	-1.75532	0.259323	-1.44438	-2.8043	0.00793266	0.0459305
cg04837071	NOXA1	9	802	TRUE	1.34325	-0.234474	-0.453764	5.68817	1.57381e-06	8.96745e-05
cg04856858	CENTG2	2	755	TRUE	-1.20672	0.239557	-0.833109	-3.86376	0.000426669	0.00527417
cg04875162	PABPC5	X	229	TRUE	-2.17369	0.320908	-0.613915	-4.68131	3.64153e-05	0.000828597
cg04920951	GSTP1	11	NA	TRUE	-2.46671	0.307936	-1.7982	-2.87954	0.00653632	0.0398583
cg04922810	CRHR2	7	8	TRUE	-1.80528	0.245736	-1.50654	-3.97312	0.000309388	0.00419278
cg04956511	PTPN6	12	268	TRUE	1.29717	-0.228065	-0.237372	5.61025	2.01054e-06	0.00010622
cg04987894	GSTM5	1	249	TRUE	-1.52964	0.259557	-0.168474	-5.77928	1.18176e-06	7.29099e-05
cg04995095	CD300E	17	245	FALSE	1.55152	-0.225052	-0.463851	4.1861	0.000164161	0.0025944
cg04999691	C7orf29	7	112	FALSE	-0.910649	0.201253	0.71301	-6.49098	1.26519e-07	1.70329e-05
cg05056120	EBF	5	933	TRUE	-2.07253	0.285367	-1.17764	-6.34882	1.97471e-07	2.2786e-05
cg05089968	MGC35308	6	902	FALSE	1.98425	-0.204406	0.242074	4.54212	5.58183e-05	0.00114365
cg05127924	FBXW10	17	185	TRUE	-1.57033	0.267115	0.597225	-6.14842	3.70334e-07	3.35667e-05
cg05158615	NPY	7	250	TRUE	-2.61415	0.375238	-0.661524	-9.78714	6.87851e-12	3.16159e-08
cg05159188	HIST1H4F	6	75	TRUE	-2.02396	0.205468	-2.10665	-3.37072	0.0017448	0.0149714
cg05181279	RIG	11	417	FALSE	1.89006	-0.290428	0.469639	5.35397	4.49414e-06	0.000186375
cg05184394	FLJ38377	2	340	FALSE	-1.27157	0.207273	0.802753	-5.84573	9.58923e-07	6.3115e-05
cg05194726	NRIP2	12	291	FALSE	-2.43762	0.288713	-0.769757	-4.02661	0.000264111	0.00372185
cg05215575	FLJ25410	16	375	FALSE	1.28351	-0.260906	-0.64378	4.60396	4.61851e-05	0.000991201
cg05221167	ZNF560	19	118	TRUE	-3.15212	0.327932	-1.3372	-7.01601	2.46738e-08	5.76656e-06
cg05222924	WT1	11	NA	TRUE	-1.62876	0.228303	-1.34614	-3.20273	0.00276965	0.0211489
cg05244766	GSTP1	11	787	TRUE	1.78154	-0.215424	0.519158	4.56229	5.24769e-05	0.00108731
cg05250458	ZNF177	19	131	TRUE	-1.39696	0.23743	-0.48574	-3.3599	0.00179801	0.015319
cg05260966	TIMP3	22	592	TRUE	-1.48057	0.233263	-1.01444	-4.49004	6.54449e-05	0.00128825
cg05358404	RTEL1	20	697	TRUE	-1.29235	0.296843	0.167274	-4.63037	4.25888e-05	0.000931434
cg05368341	SYT6	1	7	TRUE	-2.57954	0.204024	-2.27699	-5.00277	1.34621e-05	0.000400492
cg05373457	KCNS2	8	698	TRUE	-1.50812	0.264002	-0.436333	-4.92535	1.71243e-05	0.000480911
cg05396987	FLJ30834	4	820	TRUE	-2.39689	0.305288	-1.31651	-5.02488	1.25668e-05	0.000382905
cg05436658	PRKCB1	16	246	TRUE	-4.08473	0.433477	-1.06618	-8.67548	1.64909e-10	2.65832e-07
cg05440289	IVL	1	80	FALSE	2.48089	-0.241975	1.24963	5.30776	5.19421e-06	0.000205813
cg05483509	ATP6V0C	16	518	TRUE	-1.91823	0.26248	-1.39981	-3.75221	0.000590369	0.00673055
cg05485060	CTNNAL1	9	1015	FALSE	-2.05773	0.230961	1.16568	-4.86815	2.04482e-05	0.000543276
cg05521696	SLC2A14	12	0	TRUE	-2.69618	0.361406	-0.851091	-7.83519	2.00999e-09	1.20503e-06
cg05559445	CDKN1C	11	NA	TRUE	-1.04946	0.200815	-0.244518	-3.94783	0.000333345	0.00442322
cg05606799	KISS1	1	307	FALSE	1.67697	-0.288026	-0.090392	4.38073	9.12671e-05	0.00165699
cg05628549	PRKCDBP	11	155	TRUE	-2.58855	0.258953	-2.07106	-4.83909	2.23744e-05	0.000579803
cg05675373	KCNC4	1	280	TRUE	-2.23614	0.248955	-2.10677	-3.53875	0.00108852	0.0105665
cg05698069	PDLIM2	8	397	TRUE	-1.79859	0.278295	-0.89497	-5.8191	1.04271e-06	6.71866e-05
cg05772663	HTR2C	X	139	TRUE	-1.42292	0.216994	-1.31766	-3.77357	0.000554926	0.00642475
cg05778847	PPP1R14A	19	634	TRUE	-1.55596	0.231872	-1.07313	-3.86442	0.000425842	0.00526631
cg05822532	ELN	7	13	TRUE	-1.71287	0.251908	-0.890382	-3.9696	0.000312617	0.00422616
cg05839235	NPR3	5	572	TRUE	-1.98976	0.229045	-1.93013	-3.69715	0.000692168	0.00757184
cg05859264	MAPK13	6	570	FALSE	1.84699	-0.251387	-1.11508	7.22394	1.29828e-08	3.76885e-06
cg05890484	BHMT	5	131	TRUE	-1.40289	0.228735	1.11873	-3.66954	0.000749391	0.00804701
cg05896682	GALR1	18	NA	TRUE	-2.34457	0.257587	-1.06993	-4.6504	4.00475e-05	0.000888521
cg05899618	GDF7	2	577	TRUE	-1.98998	0.238973	-2.05654	-3.19117	0.00285801	0.0216118
cg05937453	SFRP5	10	NA	TRUE	-2.98688	0.314059	-1.72708	-4.15227	0.000181663	0.00279883
cg05989054	GAMT	19	1074	TRUE	1.15551	-0.21576	-0.815763	5.08821	1.03164e-05	0.000332368
cg06015218	GRM1	6	15	TRUE	-2.09869	0.204258	-2.15248	-4.79197	2.58857e-05	0.000645457
cg06022562	FLJ13841	17	18	TRUE	1.80181	-0.245965	0.975573	4.60144	4.65437e-05	0.000997345
cg06151165	VSX1	20	513	TRUE	-2.68328	0.304393	-1.62676	-3.8636	0.000426867	0.00527426
cg06193397	ENPP2	8	1	FALSE	-2.42464	0.23405	-0.884896	-5.07647	1.07011e-05	0.000339811
cg06226384	CACNG5	17	100	FALSE	1.60602	-0.228651	-1.43005	5.75604	1.27138e-06	7.70597e-05
cg06236276	SLC22A2	6	119	TRUE	1.51203	-0.250432	0.671923	6.73181	5.96503e-08	9.85052e-06
cg06263495	ASCL2	11	178	TRUE	-1.62417	0.314293	-0.767308	-2.97323	0.0051183	0.0334884
cg06269753	MSC	8	752	TRUE	-1.38588	0.226327	-1.04286	-3.94312	0.000337999	0.00446165
cg06274159	ZFP42	4	58	TRUE	-3.15094	0.361695	-0.65798	-4.43772	7.67566e-05	0.00145454
cg06275635	PGLYRP3	1	800	FALSE	1.79543	-0.200275	0.157772	3.10219	0.00363386	0.0259556
cg06276653	C8ORFK32	8	12	FALSE	1.80623	-0.239256	0.95137	5.41385	3.72486e-06	0.000165418
cg06277657	DGKI	7	765	TRUE	-1.73351	0.304153	0.0206782	-5.08043	1.05697e-05	0.000337374
cg06291867	HTR7	10	509	TRUE	-1.81773	0.277061	-0.994801	-4.07959	0.000225656	0.00328608
cg06357925	PTPRO	12	156	TRUE	-2.11251	0.21768	-2.17832	-4.00571	0.000280976	0.00390563
cg06415153	PITPNM2	12	278	FALSE	1.82794	-0.228386	-0.996531	5.82753	1.0154e-06	6.5889e-05
cg06417962	RNH1	11	697	TRUE	-1.86629	0.229274	1.78699	-4.37568	9.26753e-05	0.00167813
cg06432655	CLIPR-59	19	370	FALSE	-1.45003	0.251276	0.0474546	-4.39326	8.78601e-05	0.00161042
cg06436504	DOC1	3	378	FALSE	1.23121	-0.206155	0.93884	3.1167	0.00349505	0.0252154
cg06498267	HCN1	5	298	TRUE	-1.55578	0.261021	-0.853716	-5.15794	8.29897e-06	0.000284309
cg06516124	WT1	11	NA	TRUE	-1.89025	0.23737	-1.55311	-3.68813	0.000710384	0.00771602
cg06539804	CPXM	20	207	TRUE	-3.11745	0.30474	-1.7551	-6.03197	5.33943e-07	4.21922e-05
cg06566994	ZNF167	3	329	TRUE	-1.8586	0.27244	1.40653	-5.65639	1.73911e-06	9.65014e-05
cg06572160	KCNC3	19	733	TRUE	-1.71946	0.331434	-0.365764	-6.03448	5.29736e-07	4.21922e-05
cg06637774	P2RY6	11	132	TRUE	-1.30377	0.278337	-0.087927	-3.23762	0.00251828	0.0197299
cg06638433	IGF2BP1	17	401	TRUE	-1.86804	0.317027	-0.0600169	-5.3031	5.27055e-06	0.000208156
cg06638451	FAM107A	3	222	FALSE	-2.68052	0.323045	0.225388	-5.03782	1.20706e-05	0.000372771
cg06646021	RAB4A	1	359	TRUE	-1.09011	0.223679	0.900095	-4.34147	0.000102795	0.0018184
cg06675478	SOX1	13	127	TRUE	-1.29161	0.222357	-0.303824	-4.63888	4.14901e-05	0.000913909
cg06710648	DAB1	1	166	FALSE	-1.96079	0.329397	0.253314	-6.46362	1.37831e-07	1.7442e-05
cg06714705	OLFML1	11	185	FALSE	-1.50792	0.228235	1.28233	-5.34614	4.60574e-06	0.000190607
cg06771126	HOP	4	134	FALSE	2.2083	-0.25778	-1.58385	6.70637	6.45705e-08	1.04749e-05
cg06821993	CSMD3	8	231	TRUE	-1.46008	0.232336	-1.24032	-3.46948	0.00132371	0.012215
cg06834875	KIAA1822	14	217	TRUE	-1.84973	0.240681	-1.61421	-4.28802	0.000120817	0.00205546
cg06908778	SPAG6	10	203	TRUE	-2.4283	0.377616	-0.398154	-5.8469	9.55404e-07	6.3115e-05
cg06911084	DLX5	7	NA	TRUE	-1.41167	0.219142	-1.01391	-3.96642	0.000315571	0.00426135
cg06940107	C21orf100	21	143	FALSE	2.07999	-0.26856	0.675961	5.4072	3.80339e-06	0.000166492
cg06942110	INT1	7	1421	TRUE	0.882002	-0.244176	0.327023	3.65002	0.000792585	0.00836784
cg06971096	PTPRN	2	552	TRUE	-2.16438	0.312332	-0.566625	-5.07902	1.06162e-05	0.000338077
cg06995715	FOXL1	16	260	TRUE	-1.29051	0.274272	-0.685704	-2.96727	0.00519912	0.0338403
cg07028533	CNTNAP2	7	390	TRUE	-1.99558	0.232393	-1.86406	-4.10694	0.000207996	0.00309175
cg07080358	C2orf32	2	336	TRUE	-2.86802	0.286624	-2.213	-3.57551	0.000980609	0.00976995
cg07084163	UGT3A2	5	201	TRUE	-2.03537	0.246182	-1.13623	-5.94799	6.9526e-07	5.01934e-05
cg07168556	WFIKKN2	17	357	TRUE	-1.28687	0.202901	0.998441	-4.20002	0.000157445	0.0025104
cg07175883	HOXD13	2	376	TRUE	-2.08764	0.200492	-2.51077	-3.58899	0.000943681	0.0095387
cg07186138	APOBEC3C	22	131	FALSE	-1.67622	0.289041	-0.68283	-3.69142	0.000703688	0.00766585
cg07237939	SLC22A3	6	329	TRUE	-2.62108	0.344406	-0.866023	-5.81084	1.07015e-06	6.81583e-05
cg07241568	ABO	9	193	TRUE	-2.64192	0.284488	-1.81536	-4.79405	2.57193e-05	0.000642471
cg07260592	LPA	6	343	TRUE	-1.42789	0.243773	-0.0211282	-4.25746	0.000132477	0.00219426
cg07307078	TUBB6	18	627	TRUE	-2.93061	0.441125	-0.115677	-7.49674	5.62216e-09	2.24707e-06
cg07326586	UBD	6	417	FALSE	1.95884	-0.235052	-0.440443	4.28227	0.000122933	0.00208441
cg07337598	ANXA9	1	611	FALSE	1.30479	-0.225624	0.0223716	4.74491	2.99339e-05	0.000718467
cg07347645	SYCP2	20	38	FALSE	1.7374	-0.241085	0.857296	4.33813	0.000103842	0.00183456
cg07360692	FLJ20032	4	80	TRUE	-1.15221	0.219401	-0.411427	-3.43262	0.00146799	0.0131827
cg07363637	SLC44A4	6	222	TRUE	1.2502	-0.227079	0.45812	4.67706	3.6895e-05	0.000838131
cg07376535	ADCYAP1	18	63	TRUE	-2.5951	0.282483	-1.31011	-6.79659	4.87542e-08	8.67447e-06
cg07384961	CLDN6	16	34	TRUE	-1.7189	0.331773	-0.61736	-5.04863	1.1671e-05	0.000364097
cg07425555	FLJ23447	19	271	FALSE	-0.812243	0.207053	-0.398858	-3.85236	0.000441134	0.00541656
cg07426960	CCND1	11	NA	TRUE	1.38735	-0.206528	-1.03416	4.23449	0.000141961	0.00231891
cg07447773	AKR7A3	1	429	TRUE	1.37124	-0.206054	0.708405	3.11848	0.00347837	0.0251248
cg07447922	EPHA10	1	38	TRUE	-2.02567	0.237165	-1.66014	-3.56347	0.00101478	0.0100154
cg07471052	CDK3	17	1174	TRUE	1.96661	-0.247322	1.71259	3.17113	0.00301766	0.0225644
cg07525077	RNASE3	14	381	FALSE	1.98293	-0.255009	-0.265058	5.97023	6.48304e-07	4.80616e-05
cg07536847	PAX7	1	268	TRUE	-2.21082	0.316927	-1.00566	-5.64122	1.82403e-06	9.9413e-05
cg07550362	TAC1	7	174	TRUE	-1.75669	0.220302	-1.7929	-3.96049	0.000321135	0.00430542
cg07601320	SLC38A4	12	102	TRUE	-1.498	0.250344	-0.096504	-3.82223	0.00048168	0.00578916
cg07642638	CHGB	20	382	TRUE	-1.43895	0.206026	-1.67816	-3.25911	0.00237446	0.018882
cg07644368	CDO1	5	380	TRUE	-1.93521	0.315593	-0.185116	-5.69357	1.54729e-06	8.87733e-05
cg07651914	CLDN15	7	870	FALSE	-1.7396	0.272298	1.20156	-12.2848	9.76377e-15	2.69265e-10
cg07654896	RGN	X	54	TRUE	-1.86058	0.245468	1.60452	-5.43206	3.51805e-06	0.000157758
cg07657236	KCNH8	3	185	TRUE	-2.02856	0.255567	-1.5246	-5.43744	3.45916e-06	0.000156388
cg07658590	SLC19A1	21	1236	FALSE	-1.06398	0.259675	0.103656	-6.47104	1.34664e-07	1.7354e-05
cg07660236	ZNF96	6	375	TRUE	-2.2402	0.28471	-1.31539	-6.39438	1.71195e-07	2.06809e-05
cg07703401	HBQ1	16	6	TRUE	-3.11153	0.432601	-0.367637	-7.29999	1.02746e-08	3.25693e-06
cg07705908	SPDEF	6	166	FALSE	1.02176	-0.250486	-0.286765	4.09722	0.000214112	0.00314753
cg07717632	FLJ20245	9	353	TRUE	-1.72519	0.341656	0.0907946	-6.39339	1.71728e-07	2.06809e-05
cg07730329	PCDHGA12	5	21	TRUE	-2.03495	0.287481	-0.923035	-6.42348	1.56286e-07	1.94146e-05
cg07752420	CDKN2A	9	NA	TRUE	-1.16482	0.209885	-0.50056	-4.28805	0.000120806	0.00205546
cg07773116	GDF10	10	666	TRUE	-1.64199	0.27187	-0.856634	-3.74999	0.000594178	0.00676
cg07778029	HOXA9	7	35	TRUE	-2.71676	0.311478	-1.17973	-7.59677	4.14359e-09	1.90453e-06
cg07845392	SLC25A10	17	1213	TRUE	-0.794121	0.222872	0.0428479	-3.76315	0.000571958	0.00657501
cg07846220	LAMA1	18	133	TRUE	-2.08885	0.3158	-0.635713	-3.48	0.00128509	0.0119624
cg07897701	ABP1	7	203	FALSE	1.09279	-0.20026	1.09215	3.51274	0.00117169	0.0111539
cg07903918	GABBR2	9	507	TRUE	-2.61056	0.338734	-1.04444	-5.37976	4.14509e-06	0.000176956
cg07914866	IRAK3	12	414	TRUE	-1.51215	0.269475	-0.103004	-4.74602	2.98318e-05	0.00071794
cg07937272	PARP12	7	282	TRUE	-1.37659	0.236352	0.322589	-4.35522	9.86033e-05	0.00176348
cg07957491	UCK1	9	535	TRUE	-0.986638	0.226592	-0.11456	-3.74349	0.000605477	0.00685462
cg08023751	MERTK	2	1079	TRUE	-2.10707	0.202962	2.67385	-6.43296	1.51712e-07	1.90927e-05
cg08029608	TLR7	X	228	FALSE	1.871	-0.20671	-1.26377	5.2095	7.06406e-06	0.000253009
cg08044694	BRD4	19	665	TRUE	-1.62578	0.200091	-1.43394	-2.91066	0.0060289	0.0375275
cg08045570	FOXF2	6	433	TRUE	-2.23107	0.240319	-2.18399	-2.94009	0.00558321	0.0355282
cg08047907	C1orf114	1	188	TRUE	-3.81159	0.46234	-0.728746	-7.54558	4.84331e-09	2.1162e-06
cg08056146	SOX7	8	9	TRUE	-2.61186	0.213172	-2.68754	-3.213	0.00269325	0.0207297
cg08057475	C15orf21	15	7	FALSE	1.68932	-0.232991	0.870908	5.45136	3.31131e-06	0.000152453
cg08097882	POU4F1	13	179	TRUE	-3.44824	0.41881	-1.10488	-6.82367	4.48158e-08	8.13111e-06
cg08097973	NUMA1	11	1478	FALSE	1.33693	-0.263926	0.269489	4.73031	3.13129e-05	0.000745079
cg08101264	ACOT8	20	675	FALSE	-2.92962	0.304211	-1.43078	-4.83456	2.26906e-05	0.00058537
cg08108953	WFDC13	20	714	FALSE	2.20209	-0.243752	-0.884851	6.94919	3.03498e-08	6.64275e-06
cg08109815	NMBR	6	105	TRUE	-1.38216	0.237192	-0.445819	-5.61286	1.99409e-06	0.00010568
cg08118311	SALL3	18	126	TRUE	-2.41826	0.355289	-0.772012	-6.85509	4.06463e-08	7.6777e-06
cg08209133	SLC10A4	4	175	TRUE	-1.54409	0.261068	-0.582492	-5.47282	3.09571e-06	0.000144816
cg08258650	SLC1A2	11	1104	TRUE	-1.53246	0.235065	-1.26854	-3.82423	0.000478879	0.00576704
cg08260891	PPGB	20	1402	TRUE	-3.06204	0.439609	-0.47028	-8.8642	9.5121e-11	1.87375e-07
cg08260959	HIST1H4F	6	266	TRUE	-2.06848	0.241784	-1.85421	-3.63366	0.000830643	0.00866394
cg08261094	SFRP4	7	NA	TRUE	-1.54194	0.283034	-0.697242	-4.11896	0.00020067	0.00301749
cg08285151	HDAC9	7	497	FALSE	-1.52076	0.210086	-0.629833	-4.74643	2.97937e-05	0.00071794
cg08307963	GJA5	1	43	FALSE	-1.10602	0.200885	-1.05199	-3.47425	0.00130608	0.0121032
cg08319404	THRB	3	1122	TRUE	1.51161	-0.247744	-0.687746	5.30033	5.31653e-06	0.000208592
cg08369065	GATA4	8	NA	TRUE	-2.14424	0.244549	-1.87895	-4.20044	0.00015725	0.00250963
cg08411049	SERPINB5	18	31	TRUE	1.02607	-0.238025	-0.0515251	4.64952	4.01562e-05	0.000888786
cg08422599	KCNIP1	5	44	TRUE	-2.31261	0.25752	-1.88886	-3.97664	0.000306188	0.00416423
cg08441806	NKX6-2	10	303	TRUE	-1.35021	0.236734	-0.0724839	-6.29521	2.33611e-07	2.53643e-05
cg08519905	CD9	12	781	TRUE	-2.17192	0.314115	-0.628608	-5.45862	3.23672e-06	0.000149769
cg08528984	PRDM16	1	526	TRUE	-2.5526	0.266889	-1.71095	-4.12624	0.000196356	0.00296598
cg08536841	IZUMO1	19	286	TRUE	-1.80847	0.210627	-1.47159	-2.87394	0.00663167	0.0403033
cg08572611	ACTL6B	7	136	TRUE	-2.52646	0.348609	-0.804767	-4.01542	0.00027301	0.00381219
cg08575537	EPO	7	203	TRUE	-1.68789	0.288336	0.397338	-4.57617	5.02927e-05	0.00105811
cg08578734	GRIA1	5	184	FALSE	-2.58515	0.31902	-1.0071	-5.19283	7.44184e-06	0.000262444
cg08583049	FOXB1	15	320	TRUE	-2.51857	0.200343	-2.39236	-7.69915	3.03503e-09	1.52773e-06
cg08614481	HTR1B	6	130	TRUE	-1.73269	0.208142	-1.95302	-3.77864	0.00054682	0.00635223
cg08658594	TAS2R13	12	126	FALSE	2.2271	-0.221849	0.85541	4.89402	1.88724e-05	0.00051612
cg08668790	ZNF154	19	100	TRUE	-2.39036	0.297035	-1.49887	-3.30169	0.00211217	0.0173683
cg08768421	GDA	9	211	TRUE	-2.41602	0.305858	-1.39577	-4.43307	7.78496e-05	0.00146649
cg08788717	STK33	11	3	TRUE	-2.51436	0.23136	-2.62476	-2.75662	0.00895652	0.0499512
cg08823182	S100A5	1	241	FALSE	-1.95749	0.227739	0.55313	-8.45207	3.18087e-10	3.98737e-07
cg08872742	CDH5	16	243	FALSE	-1.12323	0.246868	-0.554104	-5.08334	1.04742e-05	0.000335491
cg08876932	PHOX2A	11	343	TRUE	-2.4518	0.292035	-1.43579	-4.92448	1.71706e-05	0.00048172
cg08918749	LPL	8	667	TRUE	-1.44927	0.202414	-1.6472	-3.15034	0.00319225	0.0235201
cg08942800	CRISP2	6	36	TRUE	-2.00924	0.256296	1.35096	-5.24401	6.34138e-06	0.000234427
cg08952029	CHRDL2	11	714	TRUE	-1.57219	0.250797	0.806954	-4.53012	5.79047e-05	0.00117852
cg08961832	NALP6	11	615	TRUE	-0.755498	0.206904	-0.258833	-3.11356	0.00352463	0.0253395
cg08990057	PLS3	X	95	TRUE	-1.91787	0.212482	-1.92757	-4.04848	0.000247514	0.00354408
cg08995424	ATP5G2	12	462	TRUE	-2.79418	0.249564	-2.36853	-4.57935	4.98046e-05	0.00105169
cg09009111	EMILIN2	18	281	TRUE	-3.03387	0.339473	-1.53068	-5.29519	5.40278e-06	0.000209856
cg09009380	PKP1	1	394	TRUE	-0.852402	0.218587	-0.0698638	-3.08566	0.00379839	0.0268045
cg09025324	SART2	6	504	TRUE	-2.0457	0.242251	-1.72896	-4.5132	6.09772e-05	0.00122212
cg09037813	LRRFIP1	2	1168	TRUE	1.22832	-0.309094	-0.131178	5.72201	1.41497e-06	8.37382e-05
cg09038676	GSTP1	11	322	TRUE	-2.93559	0.204132	-2.77022	-4.21424	0.000150865	0.00242739
cg09053680	UTF1	10	336	TRUE	-2.32926	0.354416	-0.395724	-3.46771	0.00133031	0.0122577
cg09061733	SERPING1	11	186	FALSE	-1.75478	0.277905	0.31726	-4.84886	2.17076e-05	0.000568402
cg09068528	ACADL	2	24	TRUE	-2.93597	0.306449	-1.74697	-3.95065	0.000330584	0.00439155
cg09082287	DNAJC6	1	64	TRUE	-1.98112	0.296197	-0.52448	-5.29674	5.37665e-06	0.000209655
cg09096031	C2orf11	2	15	FALSE	-1.65707	0.278236	-0.180627	-5.69522	1.53928e-06	8.86225e-05
cg09099744	CDKN2A	9	NA	TRUE	-1.38386	0.319474	-0.187698	-5.49991	2.84328e-06	0.000137565
cg09107315	GIPC2	1	101	TRUE	-0.758572	0.211664	-0.140932	-4.77541	2.72446e-05	0.000667868
cg09214254	SMOC2	6	576	TRUE	-1.63203	0.224937	-1.54549	-3.64632	0.000801037	0.00844135
cg09227563	CDC42EP5	19	283	FALSE	-1.85915	0.208966	-2.24002	-3.38847	0.00166068	0.0144839
cg09230646	FLJ20718	16	784	FALSE	2.23281	-0.208477	1.70207	4.21207	0.000151854	0.00243904
cg09243021	CASP2	7	383	TRUE	-1.99623	0.335954	0.576592	-5.41054	3.7638e-06	0.000165812
cg09260089	NKX6-2	10	408	TRUE	-2.29247	0.303934	-1.15549	-5.34396	4.6374e-06	0.000190881
cg09261015	ESX1	X	59	TRUE	-1.28628	0.22961	0.135016	-4.3932	8.78778e-05	0.00161042
cg09290866	IL15RA	10	227	FALSE	-1.42516	0.233826	-0.275912	-4.576	5.03192e-05	0.00105811
cg09328024	DYRK3	1	707	TRUE	-1.6705	0.21471	-1.5038	-3.90826	0.000374489	0.00482827
cg09440289	PTPRO	12	503	TRUE	-1.93516	0.213038	-2.24937	-3.52728	0.00112449	0.0108128
cg09448880	PGLYRP3	1	647	FALSE	1.4236	-0.239945	0.113862	3.7935	0.000523713	0.00615118
cg09495977	HTRA3	4	15	TRUE	-2.61619	0.261791	-1.97998	-4.90113	1.8461e-05	0.000506584
cg09499849	ACVR1	2	368	FALSE	-2.54887	0.290951	-0.601105	-6.38334	1.77223e-07	2.11578e-05
cg09516965	PTGDR	14	98	TRUE	-2.19351	0.393746	-0.31289	-3.77636	0.000550439	0.00638352
cg09582042	ITR	13	481	TRUE	-1.50656	0.22876	-0.944776	-3.72129	0.000645596	0.00720527
cg09626984	GATA4	8	NA	TRUE	-1.15496	0.284506	-0.366143	-4.95378	1.56772e-05	0.000448957
cg09643544	ZNF177	19	0	TRUE	-2.13248	0.427158	-0.187859	-8.34465	4.37149e-10	4.82228e-07
cg09649610	GNG4	1	15	TRUE	-2.74644	0.416423	0.113287	-6.86253	3.97173e-08	7.66913e-06
cg09697795	SCRL	19	159	TRUE	-1.15361	0.206944	-0.501291	-3.36078	0.00179365	0.0153001
cg09786257	PCSK1	5	257	TRUE	-1.53266	0.265467	0.135138	-6.62153	8.41342e-08	1.28852e-05
cg09793866	STAR	8	948	TRUE	1.37945	-0.266666	0.311449	4.35103	9.98642e-05	0.00177911
cg09816471	SNN	16	457	TRUE	-1.45285	0.250815	0.266382	-3.94483	0.0003363	0.00444393
cg09829319	GCM2	6	140	TRUE	-2.08853	0.253158	-1.79457	-3.38268	0.00168767	0.0146325
cg09837977	LRRN3	7	18	FALSE	-2.63821	0.318158	1.23975	-7.0207	2.43179e-08	5.73195e-06
cg09847584	RIMBP2	12	24	FALSE	2.50595	-0.244706	1.6098	5.91063	7.81923e-07	5.47307e-05
cg09872233	ALOX15	17	35	TRUE	-2.11565	0.200039	-2.37975	-3.89723	0.000386817	0.0049296
cg09873258	DLK1	14	335	TRUE	-2.33431	0.256262	1.23681	-4.30169	0.000115932	0.00199528
cg09936561	DRD5	4	20	TRUE	-1.33635	0.216001	-1.02062	-3.34928	0.00185178	0.0156796
cg09944526	EXOC6	10	269	FALSE	-1.81765	0.200746	1.39007	-5.36682	4.31669e-06	0.000181749
cg09952204	RASGRF2	5	106	TRUE	-2.22193	0.303641	-1.22331	-3.67902	0.000729255	0.00788064
cg09963123	KLF3	4	1163	TRUE	-1.59465	0.229826	-1.28249	-4.10353	0.000210126	0.00310635
cg10003443	FOXA2	20	1068	TRUE	-1.40964	0.242325	-0.419938	-3.54844	0.00105903	0.0103347
cg10059959	PAX5	9	905	TRUE	-1.6924	0.215975	-1.81265	-3.84955	0.000444766	0.0054563
cg10071275	MYT1	20	3	TRUE	1.35874	-0.230032	0.295713	3.76204	0.000573793	0.00659336
cg10114327	GPR103	4	229	TRUE	-1.7525	0.249528	-1.29825	-3.93526	0.000345912	0.00454049
cg10140638	PTPRN	2	64	TRUE	-2.86655	0.2957	-1.70417	-4.62952	4.27001e-05	0.000933108
cg10143146	COL11A2	6	1132	TRUE	-2.42145	0.335138	-0.85625	-6.05703	4.93501e-07	4.05053e-05
cg10146929	HIST1H1A	6	77	TRUE	-1.4792	0.21515	-0.782002	-3.26588	0.00233076	0.0186258
cg10149836	RAB11FIP4	17	670	TRUE	-1.41292	0.23593	-0.881122	-5.1604	8.23556e-06	0.00028284
cg10175795	TCERG1L	10	792	TRUE	-1.67465	0.256762	-1.15595	-4.60585	4.59188e-05	0.000988362
cg10201668	NIP	15	336	TRUE	-1.30881	0.300927	-0.400623	-5.10039	9.93205e-06	0.000322622
cg10217445	OLIG2	21	455	TRUE	-1.39062	0.21556	-1.40218	-3.2828	0.00222491	0.0180254
cg10235817	ADRA2C	4	259	TRUE	-1.55578	0.263744	-0.557268	-4.58111	4.95365e-05	0.00104844
cg10238818	CYYR1	21	27	TRUE	-2.0703	0.277339	-1.07762	-5.24586	6.30477e-06	0.000233387
cg10257049	C5orf4	5	139	FALSE	-1.5614	0.250122	-0.991188	-3.6749	0.000737947	0.00795275
cg10266490	ACOT11	1	192	FALSE	-2.61715	0.403737	-0.185409	-9.87349	5.40998e-12	2.98393e-08
cg10282491	CLDN9	16	162	FALSE	-1.33906	0.234896	0.240146	-4.16332	0.000175755	0.00272761
cg10300684	FOXG1B	14	36	TRUE	-2.5126	0.355185	-0.666407	-6.10834	4.20015e-07	3.64251e-05
cg10303487	DPYS	8	219	TRUE	-2.06149	0.357848	-0.409575	-4.62731	4.29908e-05	0.000936564
cg10334928	STON2	14	80	FALSE	1.48553	-0.239218	0.165924	4.36435	9.59135e-05	0.00172432
cg10362475	SHANK2	11	47	TRUE	-1.48968	0.301514	0.889398	-5.30232	5.28354e-06	0.000208156
cg10486998	GALR1	18	54	TRUE	-2.61279	0.332397	-1.08466	-5.90356	7.99501e-07	5.54342e-05
cg10503138	CNTN4	3	144	FALSE	1.80852	-0.20822	0.43401	4.40378	8.50986e-05	0.0015698
cg10539507	NKX6-1	4	1395	TRUE	-1.81685	0.255971	-1.28578	-3.40763	0.00157428	0.0138841
cg10636246	AIM2	1	326	FALSE	1.86564	-0.225562	-0.39056	3.51227	0.00117326	0.0111608
cg10646402	PTPRO	12	3	TRUE	-1.91473	0.231422	-1.81874	-3.02848	0.00442336	0.0300388
cg10647513	HBA1	16	524	TRUE	-1.69297	0.235663	-1.21855	-4.15697	0.000179126	0.00276593
cg10660256	BHMT	5	0	TRUE	-1.88425	0.355658	-0.0120667	-6.14849	3.70247e-07	3.35667e-05
cg10707565	CUBN	10	95	FALSE	1.79429	-0.235022	0.834427	5.63432	1.86402e-06	0.000100796
cg10709021	WRN	8	670	TRUE	-1.16546	0.215017	-0.949735	-3.65529	0.00078069	0.00829667
cg10730712	COL23A1	5	271	TRUE	-2.31242	0.234652	-2.27348	-3.27585	0.00226782	0.0182732
cg10743104	PDPN	1	46	TRUE	-2.10344	0.214154	-2.5047	-3.01768	0.00455185	0.0306921
cg10758292	DEFA1	8	221	FALSE	1.97897	-0.222708	1.31546	4.81407	2.41757e-05	0.000612228
cg10762615	FBXW10	17	12	FALSE	-1.47533	0.200254	0.380274	-4.3584	9.76591e-05	0.00175113
cg10775273	CRYBA2	2	200	TRUE	-2.51316	0.212623	-3.05699	-2.94085	0.00557213	0.0355071
cg10777851	CD200	3	166	TRUE	-1.81048	0.201281	-2.17703	-3.35723	0.00181142	0.0154135
cg10784030	INPP5B	1	5	FALSE	-1.91797	0.307439	-0.249734	-3.62806	0.000844052	0.00879383
cg10862535	PGLYRP1	19	160	TRUE	-1.26112	0.220945	0.343312	-4.76504	2.81313e-05	0.000685341
cg10883303	HOXA13	7	672	TRUE	-2.27004	0.336786	-1.02631	-3.15394	0.00316134	0.0233548
cg10883352		3	471	TRUE	2.43196	-0.25526	1.61551	5.73787	1.34613e-06	8.08793e-05
cg10895543	CDKN2A	9	NA	TRUE	-1.36785	0.245667	-0.6874	-5.40947	3.77643e-06	0.000165838
cg10946435	KCNN3	1	290	TRUE	-1.85532	0.221668	-2.03924	-3.11862	0.00347703	0.0251217
cg10957151	HOXD9	2	132	TRUE	-1.82624	0.275835	-0.700223	-6.30991	2.23087e-07	2.49462e-05
cg10964421	TNFRSF10D	8	NA	TRUE	-2.07675	0.266895	-1.51885	-3.70214	0.000682286	0.0074875
cg10968815	BPIL1	20	61	FALSE	1.08831	-0.202277	-0.387694	3.76696	0.000565671	0.00652178
cg10983208	SPOCK2	10	447	TRUE	-1.80237	0.265242	-1.22038	-4.30143	0.000116026	0.00199528
cg11004890	SLC4A11	20	127	TRUE	-1.78264	0.31659	0.647221	-6.23138	2.85409e-07	2.88597e-05
cg11021744	SLC6A1	3	174	TRUE	-1.78195	0.20231	-2.15575	-3.14017	0.00328104	0.0240331
cg11037787	PLA2G2A	1	93	FALSE	1.42242	-0.247034	0.462908	4.91517	1.76742e-05	0.000491844
cg11038843	B3GAT1	11	421	TRUE	-1.4736	0.254899	-1.08082	-3.09302	0.00372433	0.0264375
cg11052143	ALS2CR11	2	122	TRUE	-1.96596	0.340583	0.146962	-5.47628	3.06222e-06	0.000143867
cg11061975	SIRPB2	20	923	FALSE	1.39697	-0.229993	0.273349	4.40529	8.47097e-05	0.0015668
cg11200929	CRABP1	15	25	TRUE	-1.95511	0.226429	-2.24516	-2.92667	0.00578247	0.0364225
cg11204562	C10orf81	10	60	FALSE	1.11443	-0.202039	0.531417	3.27042	0.00230191	0.0184541
cg11206634	SFT2D3	2	198	TRUE	1.32291	-0.236144	0.00382508	4.1845	0.000164948	0.00259939
cg11213150	ANGPTL2	9	587	FALSE	-1.98583	0.331252	0.756758	-7.91411	1.58401e-09	1.06546e-06
cg11286122	PHLDB1	11	193	FALSE	-1.70514	0.201033	0.892892	-5.80535	1.08877e-06	6.87098e-05
cg11319389	C20orf100	20	159	TRUE	-2.13659	0.321045	-0.810584	-6.06096	4.87435e-07	4.0349e-05
cg11323198	CDH8	16	230	TRUE	-1.63516	0.221089	-1.49939	-3.16479	0.00306993	0.0228569
cg11325578	GPR143	X	630	TRUE	-1.21475	0.243559	0.165164	-3.83711	0.000461219	0.00562233
cg11354906	SFRP2	4	NA	TRUE	-2.38179	0.287452	-1.50076	-4.97428	1.47092e-05	0.000428352
cg11368643	PCDHB15	5	88	TRUE	-2.03756	0.339815	-0.188232	-5.64158	1.82198e-06	9.9413e-05
cg11375102	C16orf30	16	152	TRUE	-1.17948	0.209906	0.163107	-5.49405	2.89608e-06	0.000139143
cg11377136	PKDREJ	22	259	TRUE	-1.29347	0.222071	0.149014	-2.81458	0.00772672	0.0450788
cg11394785	LTC4S	5	104	FALSE	-1.21806	0.319179	0.162015	-7.42647	6.97034e-09	2.50688e-06
cg11435943	SERPINB12	18	706	FALSE	2.31692	-0.315564	-0.14049	6.21106	3.04212e-07	2.97502e-05
cg11438428	PTF1A	10	134	TRUE	-1.58602	0.320203	-0.434178	-4.07069	0.000231708	0.00335084
cg11452221	GEFT	12	388	TRUE	-2.51163	0.393111	-0.305896	-7.36373	8.44818e-09	2.83184e-06
cg11500797	DLX5	7	NA	TRUE	-1.78487	0.24297	-0.428992	-4.41675	8.18114e-05	0.00152859
cg11512771	ECM1	1	1096	TRUE	1.84932	-0.214239	2.05568	3.45996	0.00135963	0.0124408
cg11516377	DPH1	17	253	TRUE	-1.4186	0.232199	-1.19556	-3.72228	0.000643759	0.0071906
cg11566244	GSTP1	11	NA	TRUE	-1.69556	0.250728	-1.02988	-3.53273	0.00110727	0.0107074
cg11584690	ZNF574	19	322	FALSE	-1.20967	0.209137	0.336635	-8.75875	1.29293e-10	2.37709e-07
cg11584936	BNIPL	1	496	FALSE	2.13923	-0.252868	-0.513161	4.60689	4.57727e-05	0.000986187
cg11638200	PRKCQ	10	273	TRUE	-2.20729	0.226615	-2.53526	-2.77009	0.00865552	0.0488043
cg11647681	PCDHGA12	5	3	TRUE	-1.3753	0.246388	-0.287166	-4.65599	3.93655e-05	0.000875501
cg11653466	FLJ43582	8	55	FALSE	-1.2009	0.217495	-0.381574	-5.11604	9.45855e-06	0.00031456
cg11657808	RYR2	1	248	TRUE	-2.71075	0.290047	-1.86732	-3.51504	0.00116412	0.011101
cg11670211	NOX4	11	365	TRUE	-3.05244	0.2147	-2.42585	-5.01341	1.30238e-05	0.000392107
cg11750883	C1orf42	1	28	FALSE	1.25649	-0.273678	-0.0983967	5.5552	2.39012e-06	0.000120944
cg11802013	CCND1	11	NA	TRUE	0.951194	-0.22397	0.644835	5.02848	1.24266e-05	0.000381202
cg11812218	GHSR	3	717	TRUE	-1.54836	0.243424	-1.2317	-4.34543	0.000101572	0.00180147
cg11822659	DOK5	20	524	TRUE	-1.86744	0.254932	-1.43968	-3.83718	0.000461134	0.00562233
cg11832722	DSC3	18	371	TRUE	-1.91408	0.290178	-0.835125	-3.35937	0.00180068	0.0153364
cg11885098	EFNA2	19	771	TRUE	-0.890047	0.225194	-0.395496	-3.98853	0.000295616	0.00405637
cg11902458	KCNN3	1	8	FALSE	-1.9941	0.292632	-1.1474	-3.95927	0.000322293	0.00431353
cg11934695	ADRA1D	20	433	TRUE	-1.84953	0.254979	-1.39886	-3.49981	0.0012153	0.0114426
cg11935147	PDE4DIP	1	192	TRUE	-1.56171	0.269555	-0.45852	-5.42956	3.54583e-06	0.000158745
cg11947493	TNFRSF10D	8	25	TRUE	-2.85634	0.364715	-1.09168	-6.4675	1.36166e-07	1.73851e-05
cg11981599	GATA4	8	NA	TRUE	-1.56197	0.254491	-0.85226	-4.72852	3.14867e-05	0.000746509
cg12006284	WT1	11	NA	TRUE	-1.68989	0.278831	-0.427205	-3.85147	0.000442285	0.00542828
cg12024292	ASTN2	9	662	TRUE	-2.26505	0.262805	-1.32358	-6.27152	2.51636e-07	2.66909e-05
cg12058490	A2M	12	179	FALSE	-1.99177	0.223741	0.944164	-6.15568	3.61981e-07	3.3387e-05
cg12091331	PLAT	8	120	FALSE	-2.09067	0.282638	-0.637516	-4.04635	0.000249086	0.00356291
cg12108912	MGC10993	2	806	TRUE	1.32819	-0.216089	-0.154764	5.37074	4.26402e-06	0.000180358
cg12111714	ATP8A2	13	357	TRUE	-1.93582	0.312407	0.693878	-6.83486	4.32831e-08	7.95775e-06
cg12163132	TBX2	17	1340	TRUE	-1.53348	0.258934	-0.613873	-5.53889	2.51572e-06	0.000124953
cg12265829	ADCY4	14	158	TRUE	-2.69862	0.40378	-0.400277	-5.92042	7.58219e-07	5.34914e-05
cg12294121	GABRB1	4	4	TRUE	-1.99517	0.213972	-2.06819	-3.59061	0.000939334	0.00950292
cg12300353	KCTD8	4	466	TRUE	-2.38268	0.216968	-2.07659	-3.98038	0.000302827	0.00412616
cg12317456	MMP2	16	220	TRUE	-1.96756	0.2857	-1.11254	-4.80676	2.4728e-05	0.000621721
cg12335708	DPP4	2	49	TRUE	-1.57238	0.304889	-0.303982	-6.27365	2.49962e-07	2.66232e-05
cg12348970	SLC24A2	9	383	FALSE	2.2342	-0.244049	1.58586	5.0138	1.30079e-05	0.000392057
cg12351433	LHCGR	2	140	TRUE	-1.8498	0.234922	-0.735686	-3.94209	0.000339031	0.00446402
cg12374721	PRAC	17	242	TRUE	-2.50894	0.352023	-0.261996	-4.01126	0.000276395	0.00384971
cg12382902	CCND2	12	761	TRUE	-3.53554	0.309086	-2.09627	-4.9834	1.42982e-05	0.000419995
cg12388309	PAK7	20	283	TRUE	-1.8715	0.20656	-2.32364	-2.80951	0.00782764	0.0454847
cg12397274	TINAG	6	1020	FALSE	1.89993	-0.221967	-0.143924	5.81773	1.04719e-06	6.72337e-05
cg12406559	ZNF532	18	241	TRUE	-1.97844	0.204466	-1.73966	-3.2019	0.0027759	0.0211767
cg12448933	RAB37	17	108	TRUE	-1.72154	0.297087	-0.842026	-4.55517	5.36331e-05	0.00110711
cg12457773	VMP	6	147	TRUE	-1.67801	0.259164	-0.916206	-4.64082	4.12441e-05	0.000909943
cg12485020	CHRDL1	X	276	TRUE	-1.41079	0.206185	-1.57616	-3.45574	0.00137582	0.0125471
cg12493906	MMP26	11	113	FALSE	1.47959	-0.209631	0.217636	3.65114	0.00079006	0.00835315
cg12515638	SFRP4	7	359	TRUE	-2.17161	0.252709	-1.83958	-3.9516	0.000329663	0.00438353
cg12547930	WFDC6	20	619	FALSE	1.62217	-0.248071	-0.0685843	5.58673	2.16469e-06	0.00011252
cg12571423	CCNA1	13	115	TRUE	-1.28457	0.293553	-0.359633	-4.89615	1.8748e-05	0.000513438
cg12610744	KRT4	12	427	FALSE	1.38931	-0.248856	0.0238712	5.11919	9.36624e-06	0.000312695
cg12613383	PLD5	1	683	TRUE	-1.53332	0.240525	-1.0973	-3.92039	0.000361378	0.00469291
cg12614105	NPY	7	626	TRUE	-2.10258	0.296434	-1.03081	-5.92775	7.40932e-07	5.26634e-05
cg12619509	DNASE1L2	16	133	TRUE	-1.18661	0.27891	0.653275	-4.75277	2.92168e-05	0.000705553
cg12622986	BARHL1	9	180	TRUE	-1.07904	0.206325	-1.11136	-3.71237	0.000662443	0.00733394
cg12680609	ZFP41	8	609	TRUE	-2.38223	0.362824	-0.283638	-5.53028	2.58474e-06	0.000126836
cg12699371	GALR1	18	309	TRUE	-2.562	0.293833	-1.578	-5.27271	5.7967e-06	0.000223046
cg12717594	RECK	9	548	TRUE	-3.31482	0.299002	-2.16541	-4.44516	7.50369e-05	0.00143616
cg12727795	PDGFRB	5	273	TRUE	-3.4752	0.409178	-0.87744	-6.7507	5.62418e-08	9.46139e-06
cg12741420	IRF4	6	371	TRUE	-2.55344	0.275701	-1.58636	-4.9926	1.38949e-05	0.000411152
cg12768605	LYPD5	19	165	TRUE	-2.80767	0.310444	-1.40235	-6.32429	2.13253e-07	2.4202e-05
cg12782180	LEP	7	399	TRUE	-1.79574	0.296049	0.818993	-6.75057	5.62647e-08	9.46139e-06
cg12799895	NPTX2	7	43	TRUE	-1.20549	0.202328	0.0137279	-4.09522	0.000215391	0.00316465
cg12845808	PCDH12	5	23	FALSE	-0.861425	0.208122	0.483158	-5.81209	1.06593e-06	6.80465e-05
cg12854483	CNN1	19	92	TRUE	-1.58981	0.21685	-1.39308	-3.9336	0.000347611	0.00455803
cg12855851	PGC	6	64	FALSE	1.1725	-0.204077	0.778701	4.73305	3.10496e-05	0.00074009
cg12878228	PRSS1	7	1206	FALSE	1.162	-0.282963	0.104234	5.26992	5.84755e-06	0.000223667
cg12880658	CDO1	5	19	TRUE	-3.42102	0.339146	-1.70597	-5.40426	3.83864e-06	0.000167503
cg12999109	ASAH3	19	25	TRUE	0.798397	-0.206238	0.369791	3.87995	0.000406917	0.00509394
cg13035743	PRRT1	6	35	TRUE	-2.44101	0.336968	-0.518836	-4.34818	0.000100728	0.00179218
cg13053608	LGP1	17	540	FALSE	-0.909766	0.241817	0.168583	-6.00981	5.72462e-07	4.40987e-05
cg13059782	CNTNAP3	9	389	TRUE	-1.41164	0.206649	-1.43483	-4.53722	5.66617e-05	0.00115664
cg13102585	RPIP8	17	244	TRUE	-1.19953	0.206723	-0.959263	-3.62289	0.000856619	0.00888448
cg13121699	C2orf10	2	696	TRUE	-1.70896	0.230442	-1.47657	-4.20391	0.000155621	0.00248796
cg13152535	CLEC11A	19	48	TRUE	-2.17472	0.245914	-1.13926	-5.34537	4.61692e-06	0.000190607
cg13202751	SLC6A3	5	898	TRUE	-1.28495	0.221493	-0.457384	-4.69653	3.47482e-05	0.000801235
cg13234863	KIAA1944	12	925	TRUE	-2.17028	0.273863	-1.03148	-4.94071	1.63265e-05	0.000463222
cg13262687	POU4F2	4	509	TRUE	-2.1435	0.285574	-1.1302	-5.62697	1.90757e-06	0.000102254
cg13282837	TCL1A	14	200	TRUE	-1.59604	0.376964	0.492393	-8.03977	1.08554e-09	8.31585e-07
cg13288195	FBXL22	15	115	FALSE	-3.0257	0.37042	1.46189	-6.72595	6.07483e-08	9.97212e-06
cg13301003	WT1	11	NA	TRUE	-1.5905	0.274258	0.0681925	-4.61343	4.48623e-05	0.000973417
cg13302823	SCRT1	8	151	TRUE	-1.30734	0.225628	-0.083451	-4.93209	1.67693e-05	0.000473351
cg13311440	CD48	1	181	FALSE	0.947925	-0.219659	-0.437273	3.51008	0.00118054	0.0111958
cg13323752	SLC2A14	12	72	TRUE	-3.17099	0.351198	-1.36537	-5.80675	1.08398e-06	6.85871e-05
cg13348944	SCN2B	11	215	FALSE	-1.53227	0.256321	-0.564855	-6.19503	3.19906e-07	3.09557e-05
cg13351161	SCARA3	8	656	TRUE	-0.950511	0.219939	-0.570018	-3.74868	0.000596442	0.00677496
cg13364756	CYP3A43	7	443	FALSE	1.48132	-0.241256	0.278419	4.71608	3.27178e-05	0.00076782
cg13398291	SFRP1	8	NA	TRUE	-2.74135	0.346645	-1.25229	-4.4137	8.25715e-05	0.00153447
cg13462129	DLX5	7	NA	TRUE	-1.19338	0.206403	0.211192	-4.16788	0.000173372	0.00269976
cg13547644	ACTA1	1	235	TRUE	-1.49515	0.294147	-0.608635	-4.1301	0.000194108	0.0029445
cg13549845	GRID2	4	152	TRUE	-1.91721	0.246812	-1.19456	-4.50197	6.31055e-05	0.00125746
cg13577076	PRKAR1B	7	323	TRUE	-2.67215	0.263353	-1.7136	-4.22764	0.000144915	0.002354
cg13591701	FAM20A	17	88	TRUE	-1.28695	0.219471	-1.05933	-2.98101	0.00501462	0.032927
cg13652336	DEPDC2	8	591	TRUE	-2.41244	0.292383	-1.20018	-5.11045	9.62498e-06	0.000317889
cg13663218	TRHDE	12	513	TRUE	-1.443	0.242522	-0.80237	-3.16349	0.00308074	0.0229251
cg13673514	KIAA1446	14	313	TRUE	-1.30909	0.220993	0.417663	-4.62729	4.29941e-05	0.000936564
cg13749822	HHIP	4	510	TRUE	-1.15216	0.229972	-0.599495	-3.70932	0.000668296	0.0073721
cg13755070	FLI1	11	275	TRUE	-2.49416	0.231446	-1.98971	-5.78447	1.16264e-06	7.23758e-05
cg13797031	NIPSNAP1	22	414	FALSE	1.18902	-0.218851	0.315634	3.89539	0.000388911	0.00494258
cg13801381	CCND2	12	NA	TRUE	-3.47636	0.234825	-2.49471	-5.38757	4.04493e-06	0.000174027
cg13801416	AKR1B1	7	31	TRUE	-2.73241	0.325725	-1.47855	-3.50501	0.00119759	0.0113107
cg13828047	MPI	15	280	TRUE	-1.49915	0.266017	-0.219831	-7.77229	2.43131e-09	1.36838e-06
cg13861644	PIWIL1	12	328	TRUE	-1.94357	0.219241	1.69089	-3.64812	0.00079693	0.00840449
cg13870494	MAMDC2	9	162	FALSE	-2.4864	0.285724	0.280116	-7.57673	4.4044e-09	1.99122e-06
cg13870866	TBX20	7	112	TRUE	-1.59843	0.279879	-0.262662	-5.10198	9.88285e-06	0.000322162
cg13881341	FUT1	19	568	FALSE	-1.03929	0.205178	0.177155	-4.0197	0.000269575	0.00378339
cg13897627	FLJ44674	16	32	FALSE	1.45244	-0.261298	0.300543	5.71501	1.44642e-06	8.50519e-05
cg13901526	GYPC	2	771	TRUE	-2.57954	0.23873	-1.90469	-4.63707	4.17213e-05	0.000918268
cg13912117	ADCY8	8	117	TRUE	-2.22674	0.267901	-1.69418	-3.25757	0.00238445	0.0189287
cg13958426	C1orf114	1	33	TRUE	-3.53527	0.417046	-0.893168	-6.43118	1.52562e-07	1.90927e-05
cg13986130	PTGS2	1	226	TRUE	-2.3599	0.212523	-2.61876	-2.91758	0.00592112	0.0370699
cg14008883	SLC18A3	10	564	TRUE	-2.37069	0.363388	-0.415119	-5.86843	8.92868e-07	6.0649e-05
cg14011639	PCDHGB7	5	48	TRUE	-2.37429	0.243254	-1.97611	-4.79308	2.57965e-05	0.000643814
cg14021073	BRSK2	11	744	TRUE	-2.21862	0.212504	-2.43404	-3.65409	0.0007834	0.00830946
cg14023451	GPLD1	6	37	FALSE	2.15118	-0.314615	0.172833	5.47256	3.09817e-06	0.000144816
cg14070647	RSPO2	8	302	TRUE	-2.22739	0.21275	-2.04073	-4.15858	0.000178264	0.0027557
cg14107638	MAGEA5	X	64	FALSE	1.11347	-0.237144	0.333555	5.10094	9.91497e-06	0.000322622
cg14137939	FLJ38159	11	211	TRUE	-1.14444	0.252028	0.145407	-4.45967	7.17944e-05	0.00138846
cg14155416	L3MBTL4	18	571	TRUE	-1.53775	0.234655	-1.3099	-2.76581	0.0087502	0.0491773
cg14159672	FLJ32569	1	66	TRUE	-2.3634	0.274403	0.468496	-3.30831	0.002074	0.0171351
cg14161885	NBPF15	1	14	FALSE	1.37287	-0.230339	-0.296448	5.34236	4.66069e-06	0.000191554
cg14165663	GALR2	17	623	TRUE	-1.48905	0.259132	-0.162917	-3.71237	0.00066244	0.00733394
cg14189571	ZFP42	4	18	TRUE	-2.17477	0.243165	-0.392968	-4.88182	1.96002e-05	0.000529164
cg14262937	OPRM1	6	92	FALSE	-1.79658	0.22566	-1.7736	-3.71113	0.000664815	0.00735056
cg14294758	LSAMP	3	684	TRUE	-1.92369	0.212514	-1.91222	-4.24622	0.000137036	0.00225757
cg14312526	FOXL2	3	510	TRUE	-2.21439	0.326227	-1.19171	-4.17582	0.000169296	0.0026588
cg14380517	BTG3	21	599	TRUE	-1.41702	0.292144	-0.578021	-5.19409	7.41262e-06	0.000262419
cg14396117	MYR8	13	453	FALSE	-1.2064	0.21644	-0.184195	-3.69936	0.000687775	0.00753873
cg14407437	FABP3	1	0	TRUE	-1.74336	0.212941	-1.86018	-3.62393	0.000854082	0.00886818
cg14409958	ENPP2	8	582	FALSE	-1.87906	0.217556	-1.2784	-6.46351	1.37877e-07	1.7442e-05
cg14444710	PDPK1	16	890	TRUE	1.25694	-0.226071	0.280602	5.03393	1.22178e-05	0.000376471
cg14449575	HAPLN4	19	183	TRUE	-1.37727	0.233374	0.511175	-6.05248	5.00602e-07	4.0845e-05
cg14547335	ATP2B2	3	299	TRUE	2.22339	-0.208709	2.03997	4.52611	5.86187e-05	0.00118954
cg14563260	EDG2	9	955	TRUE	-1.64053	0.237865	-1.32926	-3.08144	0.00384146	0.0270098
cg14652095	HIST1H1A	6	169	TRUE	-2.3535	0.320419	1.5842	-6.14417	3.7531e-07	3.37143e-05
cg14686321	FLJ31951	5	17	FALSE	-2.38422	0.265822	-1.78516	-4.96426	1.51748e-05	0.000437294
cg14696870	FCER1A	1	627	FALSE	2.16871	-0.24894	0.223916	4.17452	0.000169958	0.00266464
cg14721213	FMO2	1	224	FALSE	-1.69791	0.26236	0.391015	-6.6939	6.71298e-08	1.08263e-05
cg14726637	CR1	1	194	TRUE	-2.87432	0.426049	-0.329777	-8.26541	5.53172e-10	5.65014e-07
cg14757492	DDX49	19	1300	TRUE	1.28285	-0.22451	0.0553057	4.93369	1.66866e-05	0.000471499
cg14785479	SCARF2	22	389	TRUE	-2.26855	0.284815	-1.15122	-4.90295	1.83571e-05	0.000504333
cg14795968	ACADL	2	332	TRUE	-1.6138	0.258777	-1.06667	-3.07114	0.00394864	0.0276104
cg14823162	POU3F2	6	952	TRUE	-2.27934	0.204765	-2.35694	-3.66044	0.000769239	0.0082097
cg14826456	ADRB1	10	289	TRUE	-1.06118	0.278097	0.135052	-5.40002	3.88999e-06	0.000168942
cg14859460	GRM6	5	120	TRUE	-2.67178	0.357858	-0.755435	-4.72566	3.17654e-05	0.00075131
cg14882700	OTOP1	4	50	TRUE	-1.48892	0.233491	-0.763855	-3.23115	0.00256321	0.0199678
cg14900471	GATA4	8	NA	TRUE	-2.30302	0.26607	-1.93724	-3.08982	0.00375636	0.0266144
cg14918082	KCNAB3	17	484	TRUE	-1.36117	0.225209	1.28442	-4.99783	1.36706e-05	0.00040582
cg14958635	NEUROG1	5	NA	TRUE	-1.20837	0.21665	-0.271115	-2.99035	0.00489276	0.0323037
cg14991487	HOXD9	2	316	TRUE	-3.01357	0.330565	-1.30851	-4.7315	3.11984e-05	0.000742997
cg14998713	ETS1	11	253	TRUE	-2.91483	0.232965	-2.51562	-4.3298	0.000106491	0.00187297
cg15016628	BRS3	X	63	FALSE	1.66462	-0.232261	-0.309485	5.75424	1.27861e-06	7.7252e-05
cg15020645	APC	5	185	FALSE	-2.19296	0.211771	-2.34546	-3.29586	0.00214638	0.0175834
cg15037004	ZNF366	5	689	FALSE	2.01801	-0.229446	-1.18902	5.70658	1.48527e-06	8.64152e-05
cg15042080	TMEM74	8	14	TRUE	-2.96331	0.296966	-2.21585	-3.41266	0.0015523	0.0137386
cg15043057	CTPS	1	655	TRUE	-1.26952	0.310413	-0.175479	-5.36189	4.38402e-06	0.000183464
cg15120942	PLCD1	3	461	TRUE	-1.29811	0.226225	-0.222152	-4.29641	0.000117796	0.0020165
cg15125472	HSPB6	19	147	TRUE	-1.13953	0.201291	-0.686077	-4.59257	4.78274e-05	0.0010201
cg15127733	HSPA12B	20	228	TRUE	-1.60007	0.307235	0.634626	-6.26643	2.55689e-07	2.70169e-05
cg15149938	LOC348645	22	176	FALSE	1.44898	-0.212131	0.283376	3.19155	0.00285512	0.0215959
cg15154229	CPA1	7	344	FALSE	-1.4802	0.222613	1.21885	-10.5131	9.412e-13	8.65214e-09
cg15191648	SALL3	18	13	TRUE	-1.66961	0.26664	-0.420181	-4.24	0.000139627	0.00229069
cg15195412	CX3CL1	16	541	FALSE	-1.17436	0.208089	-0.779717	-3.57608	0.000979031	0.00975776
cg15239123	SMOC1	14	270	TRUE	-2.15861	0.209571	-2.61993	-3.28542	0.00220893	0.0179328
cg15250797	SCTR	2	382	TRUE	-1.87362	0.28444	-0.969133	-4.00141	0.000284568	0.0039363
cg15271616	RUSC2	9	391	TRUE	-2.90413	0.284772	-1.64964	-4.44358	7.53983e-05	0.00143998
cg15279364	TMEM130	7	680	TRUE	-1.34946	0.217184	-1.2206	-3.08828	0.00377187	0.0266699
cg15320474	UBD	6	303	FALSE	2.74099	-0.256523	1.19856	4.88339	1.95047e-05	0.000527352
cg15343119	GALR1	18	52	TRUE	-2.50921	0.321415	-1.19549	-5.32793	4.87627e-06	0.000196318
cg15403517	SRD5A2	2	235	TRUE	-1.64397	0.242585	-0.126477	-2.99831	0.00479103	0.0318736
cg15439862	DSC3	18	96	TRUE	-1.56634	0.244334	-0.913446	-3.78019	0.000544357	0.0063343
cg15448245	GGTLA1	22	626	FALSE	-1.27362	0.228092	0.292424	-4.87381	2.0093e-05	0.000537539
cg15489294	FLJ90650	5	418	TRUE	-1.39288	0.245755	-0.0254357	-4.2634	0.000130126	0.00216997
cg15494458	BPI	20	1073	FALSE	-2.58194	0.324274	-0.23351	-6.38013	1.79011e-07	2.12792e-05
cg15501381	NGB	14	145	TRUE	-0.913497	0.207733	0.552451	-4.29739	0.000117447	0.00201428
cg15539420	HOXB8	17	53	TRUE	-1.40908	0.233347	0.619087	-4.23096	0.000143472	0.00233708
cg15540820	EOMES	3	1498	TRUE	-2.6469	0.367667	-0.774557	-6.38508	1.76259e-07	2.11342e-05
cg15560337	HYAL4	7	325	FALSE	1.20639	-0.231982	-0.262191	4.60902	4.54734e-05	0.000981273
cg15584813	SLC38A4	12	113	TRUE	-1.03152	0.233789	-0.409981	-2.93272	0.00569183	0.0359856
cg15604467	POU4F1	13	230	TRUE	-2.95083	0.267744	-2.21517	-4.94133	1.62951e-05	0.000462833
cg15645309	BATF	14	37	FALSE	1.47851	-0.214196	-1.39756	7.74012	2.68026e-09	1.39464e-06
cg15647515	WNT2	7	459	TRUE	-2.13745	0.235374	-2.02473	-4.16566	0.000174528	0.00271354
cg15674997	GRM6	5	810	TRUE	-0.88117	0.229895	-0.0308447	-4.70771	3.3572e-05	0.00078329
cg15679095	KIAA0240	6	259	FALSE	-1.69825	0.256244	1.29331	-6.05099	5.02949e-07	4.09155e-05
cg15720535	AGPAT2	9	674	TRUE	-0.992827	0.218631	0.509406	-3.59529	0.000926884	0.00943102
cg15747595	TSPYL5	8	296	TRUE	-1.68292	0.279099	-0.337914	-4.02686	0.000263911	0.00372185
cg15748507	PRLHR	10	129	TRUE	-1.64154	0.365194	0.291945	-6.40465	1.65776e-07	2.03447e-05
cg15765694	PPP3R2	9	818	FALSE	1.22525	-0.203829	0.423092	3.79441	0.000522328	0.00613752
cg15774283	PTGS2	1	NA	TRUE	-2.63986	0.27329	-2.19133	-3.77867	0.000546774	0.00635223
cg15780361	ALS2CR11	2	200	TRUE	-1.58678	0.249941	0.901584	-5.42164	3.63503e-06	0.000162212
cg15786837	HOXB13	17	847	TRUE	-1.63296	0.209641	-1.9244	-3.33327	0.00193577	0.0162116
cg15787039	SGNE1	15	225	TRUE	-1.95134	0.337696	0.139511	-8.465	3.0617e-10	3.98737e-07
cg15791248	FGFR1	8	594	FALSE	-1.63928	0.269259	0.816556	-6.12766	3.95282e-07	3.49394e-05
cg15799267	ALOX15B	17	4	FALSE	-0.972121	0.230786	-0.328873	-3.33501	0.0019265	0.0161584
cg15817236	ALX4	11	354	TRUE	-2.14786	0.223275	-2.48415	-2.78657	0.00830005	0.047412
cg15839448	SFRP1	8	450	TRUE	-2.21295	0.291654	-1.35449	-4.2858	0.000121629	0.002068
cg15842276	MTNR1B	11	141	TRUE	-1.68402	0.293482	0.44294	-8.63084	1.87951e-10	2.72806e-07
cg15843823	ALOX15	17	4	TRUE	-2.20059	0.297305	-1.1742	-5.057	1.13705e-05	0.000357147
cg15873301	SYN2	3	406	TRUE	-2.87515	0.375863	-0.713191	-4.71568	3.27576e-05	0.00076782
cg15928398	ST6GAL1	3	566	TRUE	-2.09674	0.332889	-0.00887747	-5.96124	6.66896e-07	4.87842e-05
cg15952487	CD1B	1	525	FALSE	1.63964	-0.254564	-0.966795	5.70392	1.49774e-06	8.69066e-05
cg15984661	CCDC8	19	321	TRUE	-1.89571	0.226327	-1.91406	-3.86705	0.000422581	0.00523537
cg15988792	ACSS1	20	302	FALSE	-1.69293	0.23604	-1.728	-2.99494	0.00483386	0.0320298
cg15996947	L2HGDH	14	1168	FALSE	1.4083	-0.206879	0.851283	4.19542	0.000159635	0.00253595
cg16028753	PODN	1	450	TRUE	-1.55729	0.2571	-0.69495	-6.23818	2.79387e-07	2.85922e-05
cg16042149	NEFH	22	272	TRUE	-2.00405	0.252455	-1.637	-3.43318	0.00146568	0.0131663
cg16092786	WT1	11	NA	TRUE	-2.46598	0.265834	-1.43402	-5.9628	6.63625e-07	4.86741e-05
cg16098981	C20orf39	20	30	TRUE	-2.09322	0.253585	-1.93432	-3.34855	0.00185558	0.0157059
cg16112129	DRD1	5	195	TRUE	-1.47793	0.221722	-1.42465	-3.23069	0.00256645	0.0199775
cg16122592	MAGEB6	X	155	FALSE	1.2885	-0.232117	0.354192	3.80579	0.00050531	0.00600666
cg16158681	MT3	16	158	TRUE	-1.77024	0.26092	-1.28979	-3.27269	0.00228759	0.0183821
cg16196812	PRLHR	10	383	TRUE	-1.45068	0.241939	-0.519685	-5.46684	3.15434e-06	0.000146695
cg16232126	SLC5A7	2	10	TRUE	-2.65842	0.377457	-0.584102	-7.12383	1.76787e-08	4.55704e-06
cg16254309	CNTNAP2	7	323	TRUE	-2.71867	0.337364	-1.12392	-5.14269	8.70379e-06	0.000293439
cg16263182	HBA2	16	524	TRUE	-1.89069	0.243127	-1.41686	-4.60463	4.60913e-05	0.000989957
cg16293656	FGF17	8	10	FALSE	-1.50742	0.214408	-1.55102	-3.73459	0.000621262	0.00699884
cg16302441	POMC	2	378	TRUE	-1.59501	0.245215	0.735632	-3.92506	0.00035645	0.00464126
cg16361890	LTC4S	5	441	FALSE	-1.3535	0.245242	0.0672272	-6.86064	3.99506e-08	7.66913e-06
cg16393207	GDPD5	11	872	TRUE	-1.52427	0.228985	0.966825	-3.38325	0.00168502	0.0146177
cg16428251	SOX14	3	100	TRUE	-2.07518	0.300454	-0.936793	-5.03276	1.22624e-05	0.000377005
cg16501028	WT1	11	NA	TRUE	-0.930242	0.23365	0.453743	-4.19944	0.000157723	0.00251282
cg16510657	TMEM35	X	87	FALSE	-1.12933	0.206528	-0.208304	-4.26119	0.000130998	0.00218156
cg16530429	LIN28	1	201	TRUE	-1.54922	0.211343	-1.28543	-3.54781	0.00106093	0.0103459
cg16585619	KRT19	17	616	FALSE	1.43585	-0.211376	0.465046	5.11609	9.45719e-06	0.00031456
cg16632715	HOXD11	2	29	TRUE	-2.10207	0.309262	-0.772615	-7.53595	4.98779e-09	2.1162e-06
cg16652063	SLC13A5	17	11	TRUE	-2.49091	0.308105	-1.29211	-4.71376	3.29522e-05	0.000771438
cg16708981	ZNF677	19	498	TRUE	-1.80977	0.313212	-0.566737	-5.93155	7.32131e-07	5.21891e-05
cg16714091	ADAMTSL1	9	265	TRUE	-1.64089	0.256176	-1.04636	-4.48736	6.59815e-05	0.00129604
cg16744741	PRKG2	4	190	FALSE	1.38716	-0.255177	0.303639	4.46269	7.11368e-05	0.00137768
cg16761581	ADCY4	14	57	TRUE	-2.1481	0.41449	-0.376441	-5.30467	5.24478e-06	0.000207519
cg16772207	MYT1	20	20	TRUE	2.27779	-0.313574	0.600936	5.08355	1.04675e-05	0.000335491
cg16778809	ADAM23	2	7	TRUE	-2.95742	0.285189	-2.35888	-3.5777	0.000974533	0.00974109
cg16831889	HDC	15	129	FALSE	-1.55413	0.238925	0.980017	-5.18997	7.50866e-06	0.000264125
cg16832407	TRPM3	9	25	FALSE	-1.84445	0.257568	-1.26529	-4.78193	2.67007e-05	0.000659222
cg16864658	CCK	3	245	TRUE	-2.24639	0.264721	-1.23009	-4.18611	0.000164155	0.0025944
cg16890267	CXCL2	4	297	TRUE	-1.40557	0.201546	-1.69765	-3.38574	0.00167337	0.0145624
cg16902509	ITGA8	10	458	TRUE	-1.20685	0.209831	-0.838848	-3.22999	0.00257133	0.0200046
cg16924616	DLX5	7	526	TRUE	-2.4142	0.302469	-1.18798	-3.84263	0.00045385	0.00555785
cg16954341	SCGN	6	48	TRUE	-1.32074	0.213505	-1.21648	-2.99181	0.00487389	0.0322099
cg16979445	NRM	6	874	TRUE	2.67052	-0.255575	1.23958	5.12256	9.26825e-06	0.000310571
cg16986846	SCGB2A1	11	34	FALSE	1.5353	-0.245023	0.0487238	3.82578	0.000476727	0.00575369
cg16994506	CCND2	12	786	TRUE	-2.53259	0.250144	-1.87016	-4.92337	1.723e-05	0.000482404
cg17020834	GRIA1	5	48	FALSE	-3.39509	0.28809	-2.06317	-5.35859	4.42949e-06	0.000184606
cg17051321	BNC1	15	NA	TRUE	-1.45664	0.204155	-1.72687	-3.4374	0.00144847	0.0130465
cg17063929	NOX4	11	146	TRUE	-2.13578	0.336255	-0.531419	-6.86263	3.97049e-08	7.66913e-06
cg17095936	TBX19	1	350	FALSE	2.57846	-0.382514	0.0652605	4.82613	2.32901e-05	0.000594717
cg17105014	GYPC	2	321	FALSE	-2.35706	0.243721	-1.69751	-7.04728	2.23975e-08	5.4278e-06
cg17108819	CD8A	2	114	TRUE	-3.34177	0.34957	-1.49105	-4.96059	1.53486e-05	0.00044046
cg17162024	UNQ9433	8	433	TRUE	-3.00209	0.426444	-0.206356	-6.65308	7.62454e-08	1.20154e-05
cg17188046	T	6	66	TRUE	-2.7987	0.364765	-0.979843	-6.00073	5.8902e-07	4.47493e-05
cg17192247	MAPRE3	2	911	TRUE	-1.3897	0.250944	-0.111794	-4.54176	5.58797e-05	0.00114371
cg17214107	FGF2	4	321	TRUE	-2.44569	0.232458	-1.34921	-5.03284	1.22591e-05	0.000377005
cg17240454	SPDEF	6	187	FALSE	1.27263	-0.224631	0.65264	4.42551	7.96606e-05	0.00149245
cg17241310	BARHL2	1	62	TRUE	-2.70274	0.400276	-0.407107	-6.24136	2.76616e-07	2.85922e-05
cg17252960	ID4	6	267	TRUE	-1.49149	0.221047	-1.42735	-2.89019	0.00635823	0.039079
cg17258195	ISLR	15	250	FALSE	-1.28579	0.21953	0.500249	-5.48973	2.93563e-06	0.00013988
cg17277939	MGC13168	12	105	TRUE	1.59573	-0.20387	1.00624	3.08123	0.0038437	0.0270098
cg17279839	RARRES2	7	108	TRUE	-1.929	0.315729	-0.455985	-7.68064	3.21055e-09	1.55334e-06
cg17371081	NELL1	11	179	TRUE	-2.45076	0.258004	-1.94425	-3.44424	0.00142095	0.0128567
cg17399166	CD1D	1	58	FALSE	1.53187	-0.267501	0.812974	4.78682	2.63002e-05	0.000651668
cg17405586	KRT1	12	78	FALSE	1.49315	-0.237824	0.0693721	4.28945	0.000120297	0.00204943
cg17410236	FLRT2	14	7	TRUE	-3.47894	0.437344	-0.775782	-8.36787	4.08066e-10	4.78253e-07
cg17412258	DLK1	14	NA	TRUE	-2.04219	0.216313	-2.24615	-3.03972	0.00429335	0.0293074
cg17465304	KIF12	9	105	TRUE	1.52764	-0.266621	0.218381	4.70472	3.38833e-05	0.000789218
cg17471928	STAC2	17	144	TRUE	-2.23804	0.28297	-1.41684	-3.83483	0.000464299	0.00564604
cg17496788	DDR2	1	421	FALSE	-1.96191	0.216707	1.56664	-4.91273	1.7808e-05	0.000494073
cg17496921	TSPAN16	19	169	FALSE	-0.956407	0.206314	0.0633726	-5.50045	2.83851e-06	0.000137565
cg17568996	NFAM1	22	271	FALSE	-1.07459	0.206869	-0.107642	-3.86928	0.000419829	0.00521064
cg17580045	CCND2	12	NA	TRUE	-1.76699	0.252167	-1.00429	-4.30136	0.00011605	0.00199528
cg17582777	EFNA3	1	1248	FALSE	1.48054	-0.24317	0.146094	4.16089	0.000177035	0.00274318
cg17586860	SSTR4	20	215	TRUE	-1.60423	0.259486	-0.488622	-3.22983	0.00257248	0.0200067
cg17651821	HIST1H4L	6	394	FALSE	-2.04513	0.289275	-1.17339	-3.42845	0.00148524	0.0132858
cg17699374	MGC35206	22	37	FALSE	1.15422	-0.202867	-0.453255	3.28059	0.00223849	0.0181088
cg17703212	DYDC1	10	757	TRUE	-1.08501	0.287358	0.0192084	-3.86163	0.000429339	0.00529768
cg17706173	C16orf30	16	1077	FALSE	-0.996236	0.255144	0.184175	-4.52237	5.9293e-05	0.00120146
cg17740399	IPF1	13	0	TRUE	-2.30606	0.213378	-2.32503	-3.23884	0.0025099	0.0196754
cg17761453	LOR	1	638	FALSE	1.9958	-0.224858	1.29384	4.48041	6.73956e-05	0.00131635
cg17771150	LCP1	13	185	FALSE	1.91627	-0.301411	-1.01605	5.25763	6.07683e-06	0.0002277
cg17788832	PSKH2	8	197	TRUE	-1.11852	0.300996	0.0529835	-7.12379	1.76809e-08	4.55704e-06
cg17791651	POU3F1	1	1039	TRUE	-1.44294	0.252946	-0.265859	-3.60263	0.000907679	0.00926886
cg17795586	P2RY13	3	400	FALSE	2.08524	-0.203855	0.923717	4.72866	3.14727e-05	0.000746509
cg17860158	CNTN2	1	229	TRUE	-1.21581	0.21979	-0.654291	-2.95821	0.00532434	0.0343714
cg17861230	PDE4C	19	115	TRUE	-1.93461	0.323232	0.431877	-5.23222	6.57955e-06	0.000240651
cg17872757	FLI1	11	191	TRUE	-2.51875	0.22381	-2.66621	-2.87662	0.00658591	0.0401207
cg17886028	CCND2	12	569	TRUE	-2.29625	0.207782	-2.26538	-3.8351	0.000463935	0.00564604
cg17897879	TNFRSF8	1	3	TRUE	-1.84403	0.248695	-1.39008	-4.5562	5.3465e-05	0.00110529
cg17923358	RELN	7	344	TRUE	-2.5357	0.28476	-1.67269	-4.62463	4.3346e-05	0.000943486
cg17950095	HOXA11	7	130	TRUE	-0.794612	0.217979	0.117091	-4.64585	4.06108e-05	0.000898127
cg17977409	SH3GL2	9	33	TRUE	-1.79978	0.210767	-2.12254	-2.93955	0.00559111	0.0355488
cg17982102	RAB31	18	369	TRUE	-2.19352	0.285021	-1.41292	-4.43997	7.62323e-05	0.00145089
cg18055007	DDAH2	6	187	TRUE	-2.43926	0.379308	0.0654514	-5.21722	6.89562e-06	0.00024826
cg18081258	NDRG2	14	226	TRUE	-1.95975	0.337123	-0.024966	-7.46282	6.23656e-09	2.32421e-06
cg18108623	FLJ34922	17	701	TRUE	-1.88957	0.237539	-2.02555	-3.17774	0.00296411	0.0222252
cg18110483	THBS4	5	32	TRUE	-2.66551	0.271274	-1.8317	-5.31187	5.12777e-06	0.000204947
cg18129786	ZNF445	3	821	FALSE	1.76553	-0.221499	1.39585	4.07143	0.000231197	0.00334695
cg18159180	CUL7	6	559	TRUE	-1.83085	0.262016	-0.204768	-5.04683	1.17367e-05	0.000364908
cg18182399	DES	2	76	TRUE	-1.98194	0.301395	-0.774676	-3.83701	0.000461358	0.00562233
cg18236477	ATP8A2	13	49	TRUE	-2.05196	0.329212	-0.520834	-4.56664	5.17824e-05	0.00107697
cg18239253	DEFB32	20	221	FALSE	1.20725	-0.209712	-0.358536	4.43005	7.85689e-05	0.00147648
cg18267374	NEF3	8	34	TRUE	-3.12571	0.33876	-1.29745	-7.12813	1.74453e-08	4.55704e-06
cg18267381	ZNF659	3	382	TRUE	-1.69562	0.257595	-0.890302	-3.71009	0.000666814	0.0073646
cg18277754	ALK	2	280	TRUE	-2.31639	0.251373	-2.06212	-3.91933	0.000362513	0.00469898
cg18349835	VIPR2	7	542	TRUE	-2.47132	0.237839	-2.64627	-2.93939	0.00559336	0.0355505
cg18382305	C18orf34	18	380	TRUE	-1.31777	0.225369	0.0524157	-5.97927	6.3013e-07	4.72221e-05
cg18397523	EVX1	7	70	TRUE	-2.14809	0.319264	-0.883112	-6.00363	5.83689e-07	4.44668e-05
cg18414381	EHF	11	217	FALSE	1.5943	-0.227481	-0.950997	5.17227	7.93562e-06	0.00027459
cg18416881	AKR1B1	7	65	TRUE	-2.85084	0.294807	-1.70123	-3.84764	0.000447255	0.00548439
cg18420965	EPHA5	4	364	TRUE	-2.46122	0.313118	-0.940778	-5.43387	3.49817e-06	0.000157378
cg18462653	DEFB119	20	230	FALSE	1.59855	-0.294632	-0.649878	5.93145	7.32366e-07	5.21891e-05
cg18482268	POU4F3	5	289	TRUE	-2.73364	0.256205	-1.84725	-4.24077	0.000139303	0.00228673
cg18530324	KIAA0427	18	435	TRUE	-1.32112	0.231122	-0.0529131	-3.15203	0.00317767	0.0234423
cg18555440	MYOD1	11	528	TRUE	-1.93761	0.307915	-0.564949	-5.72779	1.38949e-06	8.29424e-05
cg18601426	PTPRN2	7	802	TRUE	-1.514	0.265618	-0.325821	-5.89346	8.25302e-07	5.69005e-05
cg18618334	CXCL12	10	512	TRUE	-1.21405	0.225045	-0.757168	-2.81171	0.00778376	0.0453444
cg18671950	FBN1	15	146	TRUE	-2.67699	0.314858	-1.38413	-3.98416	0.000299467	0.00409251
cg18674980	CA3	8	123	TRUE	-3.46028	0.405951	-0.921013	-8.36121	4.16204e-10	4.78253e-07
cg18691434	GPC2	7	435	TRUE	-2.46727	0.427041	-0.461746	-7.02588	2.39312e-08	5.73195e-06
cg18722841	PHOX2A	11	222	TRUE	-2.68397	0.349444	-0.993375	-6.21545	3.00044e-07	2.9642e-05
cg18794577	GRIN3A	9	168	TRUE	-2.26216	0.272262	-1.64291	-3.34565	0.00187054	0.0158142
cg18815943	FOXE3	1	570	TRUE	-2.70502	0.364295	-0.961958	-3.76466	0.000569454	0.00655442
cg18838701	TNNI3	19	434	FALSE	-1.4021	0.228499	-0.958488	-3.37187	0.00173924	0.014933
cg18839416	C1orf158	1	314	FALSE	1.31806	-0.234638	-0.357333	5.53624	2.53677e-06	0.0001256
cg18871276	FLJ46156	14	401	TRUE	-2.46707	0.255082	-2.08876	-4.00426	0.000282181	0.00391843
cg18877506	PDPN	1	303	TRUE	-3.4673	0.3349	-1.7553	-5.25189	6.18704e-06	0.000230374
cg18879041	LIMS3	2	528	TRUE	-1.42045	0.246546	0.539628	-7.48148	5.89054e-09	2.3207e-06
cg18888403	HMGCL	1	825	TRUE	1.85545	-0.248133	1.12414	5.44725	3.35429e-06	0.000153182
cg18946226	MYR8	13	3	FALSE	-1.24999	0.227849	0.0464532	-3.79658	0.000519037	0.00611262
cg18952647	BNC1	15	276	TRUE	-2.95148	0.410719	-0.436897	-8.20252	6.67133e-10	6.13273e-07
cg18956481	CYP24A1	20	385	TRUE	-2.67726	0.352746	-1.01928	-4.10535	0.000208987	0.00309697
cg18972811	SLIT2	4	499	TRUE	-1.95902	0.23387	-1.53442	-4.29311	0.000118977	0.00203346
cg19006008	F2RL3	19	58	FALSE	-1.91983	0.310658	-0.688598	-3.9885	0.000295645	0.00405637
cg19014419	ZNF300	5	113	TRUE	-1.30414	0.204271	-1.16927	-3.2972	0.00213847	0.0175388
cg19018097	FLJ30934	11	82	TRUE	-2.58312	0.318662	-1.50835	-3.6543	0.000782924	0.00830946
cg19042062	KCNJ2	17	892	TRUE	-2.59816	0.26859	-1.75484	-5.41088	3.75971e-06	0.000165812
cg19055231	STAC	3	300	TRUE	-1.97733	0.201977	-2.57529	-3.07211	0.00393852	0.0275887
cg19063972	SOX21	13	519	TRUE	-2.88942	0.312644	-1.82462	-4.61132	4.51539e-05	0.000978204
cg19064258	HS3ST2	16	257	TRUE	-2.28777	0.313856	-1.01396	-5.04629	1.17562e-05	0.000365105
cg19067730	PPGB	20	1380	TRUE	-3.09588	0.440297	-0.472201	-9.13254	4.38301e-11	1.34305e-07
cg19135761	WDR8	1	577	TRUE	-1.54433	0.240625	-0.204907	-4.67374	3.72731e-05	0.000845327
cg19139729	SULT2A1	19	31	FALSE	1.30413	-0.225308	0.362281	3.6186	0.000867216	0.00896404
cg19144013	PIR	X	282	TRUE	-1.45783	0.215525	-1.64187	-3.20325	0.00276568	0.0211338
cg19264571	APCDD1	18	540	TRUE	-1.70548	0.269465	0.958032	-7.06662	2.10973e-08	5.19483e-06
cg19280968	PPP1R2	3	541	TRUE	-2.46334	0.35858	-0.77226	-5.69336	1.54833e-06	8.87733e-05
cg19290962	TMC2	20	360	FALSE	1.19995	-0.203221	1.01217	3.26569	0.00233194	0.0186299
cg19343464	GRIA4	11	216	TRUE	-2.74001	0.28643	-1.82168	-5.10767	9.70893e-06	0.000318517
cg19352038	PAX3	2	1169	TRUE	-1.54852	0.269225	0.248293	-5.63915	1.83595e-06	9.98654e-05
cg19355190	EGR2	10	329	TRUE	-2.08003	0.291621	-1.35928	-4.11697	0.000201866	0.00302722
cg19428417	RRAD	16	310	TRUE	-1.16345	0.214869	0.0704992	-6.11422	4.12325e-07	3.5871e-05
cg19433435	FEZ1	11	467	TRUE	-1.60459	0.242648	0.285929	-4.9658	1.51023e-05	0.0004364
cg19456540	SIX6	14	263	TRUE	-3.99967	0.483883	-0.714565	-10.9161	3.2143e-13	4.43219e-09
cg19461644	COL15A1	9	427	TRUE	-1.68637	0.237874	-1.62951	-3.0019	0.00474578	0.0316668
cg19462352	PROCA1	17	208	TRUE	-1.5726	0.273154	-0.809034	-5.61931	1.95408e-06	0.000104235
cg19466563	SPARCL1	4	0	FALSE	-1.79325	0.311026	0.173482	-6.91151	3.41129e-08	7.18141e-06
cg19526600	DIO1	1	254	TRUE	1.89663	-0.236875	0.611048	3.46581	0.00133745	0.012307
cg19528976	FLJ39237	7	277	TRUE	-2.42256	0.241337	-2.13716	-4.22635	0.000145474	0.00235993
cg19531130	ANGPTL5	11	596	FALSE	-1.5339	0.236392	-1.04994	-3.7443	0.000604044	0.00684402
cg19576304	RAX	18	603	TRUE	-1.90139	0.266457	-1.27257	-5.19453	7.40254e-06	0.000262419
cg19589427	TNFSF18	1	336	FALSE	1.7799	-0.267918	0.170188	6.14601	3.73144e-07	3.36293e-05
cg19591881	CD34	1	43	FALSE	-2.46825	0.226877	-1.8491	-4.86215	2.08323e-05	0.000551356
cg19594666	LEP	7	51	TRUE	-2.174	0.362328	0.591392	-7.87244	1.79612e-09	1.12576e-06
cg19614321	RASSF2	20	290	FALSE	-2.62051	0.294	-1.2902	-5.39117	3.99949e-06	0.00017261
cg19630689	SERPINA12	14	200	FALSE	-2.10265	0.223994	-1.75182	-3.95653	0.000324903	0.00434328
cg19674669	LOC112937	11	635	TRUE	-1.23516	0.22646	-1.14471	-2.86357	0.006812	0.0410267
cg19697981	NR2E1	6	558	TRUE	-1.9192	0.270373	-1.3107	-4.666	3.81719e-05	0.000858183
cg19713460	SYNGR1	22	424	TRUE	-1.22246	0.202881	-1.32975	-2.8755	0.00660503	0.0402105
cg19718882	WIT-1	11	761	TRUE	-2.18729	0.25119	-1.64388	-4.83183	2.28827e-05	0.000588674
cg19721889	HAND1	5	35	TRUE	-1.62167	0.214589	-1.69511	-3.48013	0.00128464	0.0119624
cg19728382	STC2	5	770	TRUE	1.61165	-0.248916	1.08862	3.10955	0.00356286	0.0255477
cg19751300	ST8SIA5	18	640	TRUE	-2.32252	0.280072	-1.538	-5.17804	7.79397e-06	0.000271753
cg19774122	LAMA2	6	280	TRUE	-2.70433	0.328696	-1.10847	-5.02812	1.24407e-05	0.000381209
cg19797376	TAL1	1	32	TRUE	-1.46213	0.26012	-0.298489	-5.238	6.46167e-06	0.0002376
cg19814116	KCNAB2	1	68	TRUE	0.957409	-0.23751	-0.0841162	4.25974	0.00013157	0.00218581
cg19845843	CXorf20	X	279	TRUE	1.43377	-0.212354	0.882149	3.92833	0.000353046	0.00460563
cg19857541	MORC1	3	168	TRUE	1.44316	-0.226909	1.25755	3.57178	0.000991079	0.00985291
cg19881895	SLC43A3	11	487	FALSE	-1.96454	0.225664	1.50597	-7.75539	2.55904e-09	1.39163e-06
cg19884658	KLHL21	1	1339	TRUE	-1.62006	0.270489	-0.402395	-3.65105	0.000790245	0.00835315
cg19885761	CPLX2	5	36	TRUE	-2.18711	0.3444	-0.405379	-4.78813	2.61943e-05	0.000650212
cg19896198	TNFRSF8	1	172	TRUE	-1.45725	0.211149	-1.41654	-3.40352	0.00159242	0.0139994
cg19904463	FABP5	8	179	TRUE	-1.87914	0.264446	-1.26212	-3.60956	0.000889895	0.00914705
cg19917856	LOC342897	19	359	TRUE	-1.50599	0.260652	-0.75649	-2.84219	0.00719794	0.0427996
cg19965810	KCNH7	2	553	TRUE	-2.36603	0.266236	-1.46659	-5.10698	9.72976e-06	0.000318597
cg19988449	BNC1	15	660	TRUE	-2.71078	0.321902	-1.07224	-6.06016	4.88671e-07	4.0349e-05
cg20008332	SOX11	2	370	TRUE	-2.5133	0.247466	-2.00086	-4.83955	2.23428e-05	0.000579651
cg20019546	SFRP4	7	NA	TRUE	-1.12295	0.209897	-0.771336	-3.00823	0.00466711	0.0312857
cg20023231	HS3ST2	16	578	TRUE	-3.35304	0.289884	-1.80337	-6.08956	4.45551e-07	3.80794e-05
cg20050826	K6IRS2	12	3	TRUE	-1.15157	0.213258	-0.391813	-3.05494	0.00412302	0.0284903
cg20114394	FSTL1	3	616	TRUE	-1.5701	0.227318	1.28318	-6.23638	2.80966e-07	2.85922e-05
cg20131596	PAM	5	399	FALSE	-1.18423	0.2148	0.128382	-4.34356	0.000102149	0.00180957
cg20134151	PPP1R14C	6	733	TRUE	-2.89742	0.222391	-2.3098	-5.33297	4.79985e-06	0.000194376
cg20163033	C4orf8	4	35	FALSE	-1.79447	0.236925	1.66086	-5.96489	6.59281e-07	4.86141e-05
cg20239740	SYT5	19	420	TRUE	-3.30189	0.253211	-2.48242	-4.72829	3.15083e-05	0.000746509
cg20279283	GATA4	8	NA	TRUE	-1.02824	0.271199	-0.120632	-4.89383	1.88834e-05	0.00051612
cg20281815	PSCA	8	405	FALSE	1.73177	-0.236279	1.23808	4.70221	3.41457e-05	0.000793013
cg20291049	POU3F3	2	248	TRUE	-1.75412	0.305188	-0.0212865	-4.35162	9.96849e-05	0.00177706
cg20300246	LHX3	9	208	TRUE	-1.82965	0.227537	-1.47285	-3.88835	0.000397025	0.00501521
cg20312687	DEFB118	20	157	FALSE	2.09349	-0.25445	-0.221832	5.25808	6.06825e-06	0.000227687
cg20339230	ST8SIA2	15	220	TRUE	-2.66731	0.284183	-1.69397	-4.49677	6.41134e-05	0.0012697
cg20357628	PHACTR3	20	244	TRUE	-1.68229	0.235978	-1.39501	-2.97612	0.00507965	0.0332826
cg20366906	PCDH8	13	393	TRUE	-1.55856	0.269457	-0.439999	-6.04127	5.18553e-07	4.18148e-05
cg20387341	FGF10	5	498	TRUE	-1.44692	0.209712	-1.65803	-3.18397	0.00291443	0.0219302
cg20395892	IRAK3	12	237	TRUE	-1.47901	0.260652	-0.497573	-4.16388	0.000175458	0.00272454
cg20404387	FAM43B	1	364	TRUE	-2.33579	0.29565	-1.32302	-4.87826	1.98178e-05	0.000532687
cg20415809	ITGA4	2	236	TRUE	-2.26347	0.284941	-1.49368	-3.34497	0.00187408	0.0158344
cg20416179	C6orf71	6	115	FALSE	1.43349	-0.202314	1.15321	3.90198	0.000381456	0.00488611
cg20427865	CX3CL1	16	61	FALSE	-1.60633	0.272511	0.00527452	-4.28146	0.000123233	0.00208441
cg20442697	LRRC17	7	20	FALSE	-1.73341	0.285659	0.451525	-6.49171	1.26231e-07	1.70329e-05
cg20449692	CLDN11	3	255	TRUE	-2.07287	0.293239	-0.902725	-4.76595	2.80521e-05	0.000684016
cg20483374	C1QTNF5	11	65	TRUE	-2.02439	0.32392	-0.672317	-4.20476	0.000155221	0.002483
cg20516209	EMILIN1	2	9	FALSE	-0.912803	0.227506	0.571039	-6.30138	2.29139e-07	2.52768e-05
cg20523861	KLHL1	13	135	TRUE	-1.88927	0.294264	-0.641515	-3.99652	0.000288722	0.00398318
cg20537629	MAGI2	7	1054	TRUE	-1.75335	0.239953	-1.36895	-5.72497	1.40185e-06	8.33195e-05
cg20622056	SLC7A3	X	204	TRUE	-1.16247	0.247122	0.199493	-4.99262	1.38938e-05	0.000411152
cg20624391	BVES	6	394	TRUE	-2.80016	0.303567	-0.035902	-6.30814	2.24333e-07	2.49462e-05
cg20640433	LAMA2	6	136	TRUE	-2.27189	0.252215	-1.57332	-3.79958	0.000514534	0.00607628
cg20645065	ALPL	1	269	TRUE	-2.78478	0.291061	-1.70317	-4.84398	2.20384e-05	0.000574999
cg20676475	LCE3D	1	486	FALSE	1.70697	-0.20499	0.66457	3.77831	0.000547332	0.00635551
cg20723355	FBXO39	17	25	TRUE	-2.27128	0.329652	-0.773996	-4.24469	0.000137671	0.00226397
cg20727362	CYB5R3	22	547	TRUE	-1.51045	0.238621	0.578507	-5.18175	7.70419e-06	0.000269627
cg20786074	EFEMP1	2	77	TRUE	-1.54832	0.272209	-0.173592	-4.10153	0.000211378	0.00311899
cg20792062	KCNA5	12	203	TRUE	-1.45461	0.242579	-0.49787	-4.30371	0.000115229	0.00198984
cg20792294	IGF2AS	11	NA	TRUE	-1.50123	0.215451	-1.25782	-2.82412	0.00754011	0.0442994
cg20798152	CART	5	94	TRUE	-1.76303	0.299737	0.0943684	-8.28627	5.19902e-10	5.51456e-07
cg20831708	SEC31L2	10	222	TRUE	-1.26966	0.264159	0.974671	-5.04169	1.19258e-05	0.000369955
cg20832020	VSIG9	3	37	FALSE	1.75825	-0.283813	0.224786	5.55731	2.3743e-06	0.000120586
cg20837735	SERPINB5	18	42	TRUE	1.63016	-0.260238	-0.229357	4.7772	2.70943e-05	0.000664773
cg20890210	KCNB2	8	555	TRUE	-1.64695	0.243455	-1.23111	-4.40098	8.58247e-05	0.00158002
cg20903926	C1orf177	1	59	TRUE	-2.03848	0.209438	2.42645	-7.35696	8.62551e-09	2.83184e-06
cg20910746	BBOX1	11	582	FALSE	1.40739	-0.231957	-0.153275	4.49579	6.43069e-05	0.00127038
cg20938359	SLC6A12	12	244	FALSE	-1.53454	0.209302	-1.12793	-4.73964	3.04246e-05	0.000727709
cg20950011	CIDEA	18	7	TRUE	-1.9428	0.267797	-1.26907	-4.4926	6.4936e-05	0.00128006
cg20959866	AJAP1	1	1097	TRUE	-1.58226	0.315883	-0.320198	-5.19201	7.46111e-06	0.000262787
cg20972214	SLC2A3	12	53	FALSE	-1.63825	0.25848	-0.514378	-5.32518	4.91838e-06	0.000197437
cg20973210	C19orf35	19	554	TRUE	-1.28902	0.213507	0.672468	-4.60566	4.59453e-05	0.000988362
cg20993403	EPB41L1	20	19	FALSE	1.31597	-0.225502	-0.524264	4.52725	5.84152e-05	0.00118629
cg21053529	CX36	15	71	TRUE	-1.98282	0.244748	-1.05825	-5.2535	6.15587e-06	0.000230036
cg21057046	NBL1	1	478	TRUE	-1.39161	0.225857	-1.10987	-3.23255	0.00255341	0.0199146
cg21087137	MGC26856	12	6	TRUE	-2.41451	0.311391	-1.3273	-5.02502	1.25612e-05	0.000382905
cg21096399	MCAM	11	305	TRUE	-1.4186	0.317075	-0.175772	-5.81527	1.05533e-06	6.75261e-05
cg21137417	SPP2	2	110	FALSE	2.62224	-0.259541	0.707438	6.50791	1.19993e-07	1.6629e-05
cg21226224	SOX17	8	324	TRUE	-3.12352	0.381377	0.248876	-5.85121	9.42543e-07	6.26348e-05
cg21229055	GPM6B	X	402	TRUE	-1.42829	0.315178	-0.170648	-5.74223	1.32779e-06	7.99516e-05
cg21233722	DOCK2	5	367	TRUE	-1.49709	0.260025	0.251523	-6.75462	5.55582e-08	9.46139e-06
cg21238818	GAL3ST3	11	9	TRUE	-1.16769	0.227716	-0.614465	-3.33631	0.00191957	0.0161101
cg21243096	POU3F1	1	893	TRUE	-1.61693	0.321675	-0.519825	-6.27508	2.48839e-07	2.66232e-05
cg21264055	PRR3	6	1421	TRUE	-1.66088	0.275242	-0.945611	-4.78406	2.65257e-05	0.000655489
cg21269934	FLJ37478	4	1368	TRUE	-1.76238	0.251872	-1.21679	-3.59902	0.000917089	0.00934645
cg21271753	TMPRSS6	22	242	FALSE	-1.31106	0.278157	-0.178	-4.71986	3.23385e-05	0.000760947
cg21296230	GREM1	15	331	TRUE	-2.39747	0.35717	-0.582681	-7.95031	1.42038e-09	1.00439e-06
cg21301440	CYGB	17	768	TRUE	-1.58214	0.281508	0.0780501	-6.7673	5.34077e-08	9.20548e-06
cg21307628	URB	3	975	FALSE	1.93539	-0.27992	0.328963	6.15817	3.59162e-07	3.33474e-05
cg21359747	ALDH1A3	15	575	TRUE	-1.75555	0.326664	0.31025	-4.66912	3.7807e-05	0.000853225
cg21376883	ACTN2	1	433	TRUE	-1.88192	0.289859	-0.75234	-4.2813	0.000123293	0.00208441
cg21410991	ISL1	5	818	TRUE	-2.26649	0.317803	-0.871379	-6.57607	9.69686e-08	1.43005e-05
cg21414251	OR12D2	6	77	FALSE	1.82466	-0.214198	-1.50354	5.55669	2.37899e-06	0.000120603
cg21458907	CADPS	3	252	TRUE	-3.08017	0.271957	-2.05221	-5.69901	1.52104e-06	8.79209e-05
cg21461100	NOVA2	19	681	TRUE	-2.07667	0.272256	-1.478	-3.66708	0.00075472	0.00808926
cg21472642	CHN2	7	858	TRUE	-1.4284	0.217273	0.899757	-3.77581	0.000551324	0.00639109
cg21475402	BCAN	1	400	TRUE	-2.24618	0.371828	-0.240518	-4.95071	1.5827e-05	0.00045184
cg21478437	CTSE	1	56	FALSE	2.10578	-0.250398	1.39472	4.72483	3.18469e-05	0.00075259
cg21494776	ICAM4	19	100	TRUE	-1.50068	0.256322	0.651228	-7.28398	1.07929e-08	3.30717e-06
cg21504624	IL11RA	9	352	FALSE	-0.975174	0.239678	-0.392783	-7.35715	8.62051e-09	2.83184e-06
cg21513553	COL6A2	21	595	TRUE	-1.81646	0.228575	-1.43504	-3.33688	0.00191655	0.0160897
cg21517055	MGC11271	19	192	TRUE	-2.1973	0.253956	-1.57023	-4.82385	2.34547e-05	0.000598366
cg21529533	HLA-G	6	497	TRUE	-2.53826	0.321418	-1.28249	-5.67137	1.65916e-06	9.30005e-05
cg21530890	SOX8	16	452	TRUE	-2.37835	0.290743	-1.54857	-3.32989	0.00195398	0.0163442
cg21542793	ADRA2B	2	3	TRUE	-1.00183	0.269217	0.0323885	-5.25173	6.18998e-06	0.000230374
cg21550442	FLJ36445	19	170	FALSE	1.82461	-0.210536	-0.0648383	3.88793	0.000397506	0.00501712
cg21554552	RASSF1	3	58	TRUE	-1.41609	0.246877	-0.785383	-2.98619	0.0049467	0.0325585
cg21570818	FUT5	19	185	FALSE	2.19715	-0.33019	0.0941797	6.61738	8.52301e-08	1.29147e-05
cg21591742	HOXD10	2	502	TRUE	-1.39207	0.238614	-0.547099	-4.07174	0.000230986	0.00334565
cg21601405	CD40	20	100	TRUE	-1.66707	0.290726	-0.0362134	-6.15876	3.58499e-07	3.33474e-05
cg21604042	SCUBE3	6	789	TRUE	-1.64507	0.236042	-1.39845	-3.83243	0.000467561	0.00567535
cg21604803	CPT1C	19	255	TRUE	-2.52031	0.262859	-2.12913	-3.36788	0.00175861	0.0150636
cg21614638	DAPP1	4	169	FALSE	1.62233	-0.257568	-1.03508	6.84993	4.13023e-08	7.73807e-06
cg21615663	MGC35048	16	133	FALSE	1.54172	-0.269575	0.296744	4.49742	6.39878e-05	0.00126954
cg21621248	LRRTM1	2	13	TRUE	-2.38391	0.273804	-1.55733	-6.02084	5.52948e-07	4.30975e-05
cg21655480	RP11-450P7.3	X	604	TRUE	-1.14011	0.217294	-0.378682	-3.0428	0.00425833	0.0291116
cg21671476	MYL9	20	288	TRUE	-1.01512	0.246086	-0.463688	-4.10902	0.00020671	0.00308309
cg21790626	ZNF154	19	68	TRUE	-2.49529	0.269974	-2.18937	-2.89911	0.00621276	0.038416
cg21842478	HOXB13	17	42	TRUE	-2.15664	0.215905	-2.60574	-2.89421	0.00629229	0.0387583
cg21870884	GPR25	1	263	TRUE	-1.11764	0.2887	0.157036	-5.2269	6.69006e-06	0.000243402
cg21949305	ADORA2A	22	437	FALSE	-2.0427	0.304608	1.43521	-7.47201	6.06371e-09	2.32257e-06
cg21995126	BCHE	3	12	FALSE	-1.44488	0.211682	-0.170732	-5.47358	3.08834e-06	0.000144816
cg22040627	SLC13A5	17	366	TRUE	-2.0386	0.208015	-2.52477	-3.2558	0.00239608	0.0190046
cg22123464	SLC8A2	19	221	FALSE	-1.90179	0.285814	-0.759548	-5.0398	1.19962e-05	0.000371721
cg22129364	GPX7	1	150	TRUE	-2.26685	0.210589	-2.35714	-4.63458	4.20428e-05	0.000921666
cg22131691	PDE1C	7	3	TRUE	-2.07666	0.22658	-1.95957	-3.87695	0.000410503	0.00511793
cg22134325	NPAS4	11	270	TRUE	-1.37082	0.240126	0.297028	-4.60505	4.60313e-05	0.000989439
cg22168676	OFCC1	6	142	FALSE	-1.29925	0.213265	0.435362	-5.10669	9.73882e-06	0.000318597
cg22176895	PROX1	1	179	FALSE	-2.2847	0.227407	-2.19463	-4.54162	5.5904e-05	0.00114371
cg22187630	CACNA1A	19	446	TRUE	-1.63508	0.235151	-1.31912	-3.6796	0.000728034	0.00787053
cg22197830	C5orf14	5	357	TRUE	-1.67739	0.286587	0.38443	-5.02096	1.2721e-05	0.000385941
cg22224704	GSTP1	11	755	TRUE	-1.1684	0.264014	-0.537107	-3.62206	0.000858668	0.0088957
cg22233974	MACF1	1	607	TRUE	-1.18737	0.215374	-0.0967961	-6.84804	4.15466e-08	7.73807e-06
cg22234962	C1orf104	1	38	TRUE	-2.33579	0.320544	-0.595719	-5.93865	7.15967e-07	5.14191e-05
cg22268231	SPIB	19	268	TRUE	-1.05291	0.231946	-0.281404	-4.03069	0.000260933	0.00369976
cg22289837	CA3	8	180	FALSE	-1.95818	0.316965	-0.319492	-6.21448	3.00956e-07	2.9642e-05
cg22294908	ZHX3	20	108	FALSE	1.52935	-0.231025	1.29729	3.39864	0.00161427	0.0141688
cg22319147	CDH5	16	36	FALSE	-1.52846	0.34018	0.7541	-5.8364	9.87485e-07	6.43803e-05
cg22334665	SLC22A16	6	347	TRUE	-2.94899	0.265332	-2.14053	-5.49314	2.90441e-06	0.0001393
cg22341310	ZNF541	19	429	TRUE	-1.43694	0.289997	0.522583	-5.65852	1.72754e-06	9.61184e-05
cg22359606	NEUROD1	2	238	TRUE	-2.41983	0.302816	-1.25973	-5.34127	4.67667e-06	0.000191648
cg22418909	SFRP1	8	242	TRUE	-2.18003	0.335256	-0.382877	-5.26643	5.91182e-06	0.000224307
cg22449114	TCF15	20	667	TRUE	-1.00603	0.237834	-0.49503	-3.83173	0.000468524	0.00568168
cg22463915	EEF1A2	20	755	TRUE	-1.46576	0.20626	1.3732	-6.90408	3.4909e-08	7.2385e-06
cg22471346	GAS7	17	395	TRUE	-3.00777	0.340372	-1.34752	-5.13024	9.04872e-06	0.000304324
cg22598028	ZNF660	3	36	TRUE	-2.59277	0.30768	-1.54887	-4.01832	0.000270674	0.0037953
cg22631938	GPR27	3	781	TRUE	-1.39235	0.241917	-0.327229	-3.42274	0.00150918	0.0134389
cg22660578	LHX1	17	470	TRUE	-2.28224	0.367499	-0.0821908	-6.90462	3.48506e-08	7.2385e-06
cg22670329	CXCL6	4	338	FALSE	-1.73618	0.293182	-0.201491	-6.24999	2.69219e-07	2.81232e-05
cg22680204	CRMP1	4	313	TRUE	-2.48867	0.212757	-1.85453	-3.80069	0.000512864	0.00606508
cg22692158	PRB4	12	478	FALSE	1.69199	-0.258512	0.834262	4.7029	3.40733e-05	0.000792857
cg22719623	OPRM1	6	289	TRUE	-1.34835	0.240846	-0.196439	-4.00154	0.000284464	0.0039363
cg22740835	DDR2	1	331	FALSE	-2.8767	0.388888	1.1516	-7.18797	1.45046e-08	3.99583e-06
cg22774472	COL5A2	2	148	FALSE	-1.74318	0.222748	-1.25781	-4.39278	8.79901e-05	0.00161042
cg22775000	TMEFF1	9	536	TRUE	-2.3851	0.251591	-2.32359	-3.27062	0.00230064	0.0184541
cg22783363	TNFRSF10D	8	13	TRUE	-2.37891	0.32104	-1.09054	-5.78417	1.16376e-06	7.23758e-05
cg22799132	TRPC5	X	509	FALSE	-2.00081	0.279646	-0.334858	-5.87095	8.85833e-07	6.03198e-05
cg22815110	FOXD3	1	203	TRUE	-1.67765	0.348282	-0.216931	-5.19337	7.42938e-06	0.000262419
cg22862656	SCGB2A2	11	29	FALSE	1.76982	-0.270293	0.79239	5.76874	1.22162e-06	7.45352e-05
cg22879515	BTG4	11	451	TRUE	-2.35236	0.234771	-2.20989	-3.13992	0.00328322	0.0240363
cg22881914	NID2	14	201	TRUE	-3.19139	0.432367	-0.369132	-4.84159	2.22021e-05	0.000577182
cg22933847	MRGPRF	11	599	FALSE	-0.874627	0.238955	-0.100744	-4.84412	2.20288e-05	0.000574999
cg22951794	OR10A5	11	366	FALSE	1.24866	-0.224198	0.774994	4.13575	0.00019086	0.00290964
cg22979433	CKMT2	5	573	FALSE	-1.20694	0.208287	0.429716	-4.91051	1.79313e-05	0.000496995
cg22980079	C4orf8	4	41	FALSE	-1.85575	0.265202	1.55833	-5.85636	9.27405e-07	6.22287e-05
cg22980351	WDR40B	X	205	TRUE	-1.28724	0.231737	0.105038	-4.11015	0.000206014	0.00307771
cg22994720	CHRDL2	11	198	FALSE	-1.7301	0.217622	-1.56157	-4.12892	0.000194793	0.00295166
cg23037403	ZNF454	5	41	TRUE	-2.47482	0.368913	-0.507137	-6.8266	4.44099e-08	8.11083e-06
cg23040064	JPH3	16	715	TRUE	-2.09308	0.201385	-2.43571	-3.86105	0.000430067	0.00530192
cg23051664	TNFRSF10D	8	NA	TRUE	-2.51806	0.266614	-2.06611	-3.55065	0.0010524	0.0102955
cg23054883	FZD10	12	548	TRUE	-1.88611	0.240951	-1.84482	-3.07552	0.00390276	0.027359
cg23067535	FAM83A	8	381	FALSE	1.26885	-0.215461	0.396048	3.80498	0.000506506	0.00601373
cg23089840	LRRC3	21	507	FALSE	-2.36275	0.245268	-0.725757	-4.06612	0.000234878	0.00338073
cg23092823	PODN	1	727	TRUE	-2.06135	0.305217	-0.936384	-7.31631	9.77202e-09	3.13364e-06
cg23095584	GBX2	2	1052	TRUE	-1.66165	0.257839	-1.01439	-5.2095	7.06421e-06	0.000253009
cg23097006	VSX1	20	1050	TRUE	-2.501	0.305762	-0.962459	-4.57216	5.0915e-05	0.00106463
cg23113963	SCNN1B	16	347	TRUE	-2.45097	0.284036	-1.31697	-4.42713	7.92698e-05	0.00148816
cg23129478	ST8SIA5	18	883	TRUE	-2.98527	0.248591	-2.19647	-4.61064	4.5249e-05	0.000978727
cg23130254	HOXD12	2	58	TRUE	-1.58062	0.259078	-0.78662	-4.49651	6.41657e-05	0.0012697
cg23189044	KCNE3	11	424	TRUE	-3.05759	0.365318	-1.14647	-6.47845	1.31581e-07	1.71978e-05
cg23207990	SFRP2	4	NA	TRUE	-3.05209	0.385902	-0.862305	-7.82189	2.09245e-09	1.22778e-06
cg23211240	BTG4	11	560	TRUE	-1.32659	0.217294	-0.812391	-2.86257	0.00682963	0.041115
cg23213217	DEGS1	1	773	TRUE	1.84525	-0.301825	-0.52932	6.77975	5.13772e-08	9.02471e-06
cg23216015	C7orf16	7	193	FALSE	1.82205	-0.213314	0.539275	3.51025	0.00117998	0.0111958
cg23242898	DCC	18	115	TRUE	-2.26005	0.212157	-1.9665	-3.27709	0.00226014	0.0182252
cg23282559	KL	13	559	TRUE	-1.92126	0.30746	-0.854664	-4.3373	0.000104103	0.001838
cg23283495	IRF6	1	300	TRUE	1.83337	-0.202693	-1.93098	4.60703	4.57519e-05	0.000986187
cg23290344	NEF3	8	159	TRUE	-3.26203	0.436658	-0.505242	-8.65812	1.73507e-10	2.65832e-07
cg23300372	CART	5	438	TRUE	-2.59246	0.299658	-1.7363	-3.6984	0.000689683	0.00755665
cg23303408	POU4F3	5	79	TRUE	-2.24137	0.304663	-1.1108	-6.12075	4.03961e-07	3.55925e-05
cg23316360	EDNRB	13	NA	TRUE	-2.45673	0.35823	-0.647717	-5.90795	7.88537e-07	5.50539e-05
cg23317501	UGT3A1	5	284	FALSE	-2.43508	0.3331	-0.707376	-6.85988	4.00448e-08	7.66913e-06
cg23357981	GRP	18	385	TRUE	-1.23516	0.203348	-1.38396	-3.49067	0.00124702	0.0117004
cg23363832	RBP1	3	NA	TRUE	-1.82069	0.265132	-1.5727	-3.15175	0.00318011	0.0234495
cg23391785	DNM3	1	334	TRUE	-3.78373	0.49545	0.0334604	-6.48764	1.27849e-07	1.70329e-05
cg23400451	MYH4	17	852	FALSE	2.06329	-0.2126	0.410919	5.70689	1.48386e-06	8.64152e-05
cg23432345	HOXA7	7	143	TRUE	-3.62766	0.364147	-1.28264	-6.96468	2.89264e-08	6.43333e-06
cg23458892	SIGLEC7	19	404	TRUE	1.22561	-0.211001	0.978256	4.132	0.000193007	0.00292942
cg23495733	CPNE8	12	288	TRUE	-2.96054	0.285343	-2.09052	-4.17222	0.000171133	0.00267242
cg23502772	MGC42105	5	352	TRUE	-1.69379	0.22609	-1.71862	-3.4593	0.00136216	0.0124554
cg23555120	NUAK1	12	52	TRUE	-1.57542	0.259608	0.730703	-5.54794	2.44525e-06	0.000122387
cg23559331	KCNH4	17	338	TRUE	-1.49435	0.257469	-1.28632	-3.05974	0.00407064	0.0281989
cg23563234	PCDHGB7	5	4	TRUE	-2.26415	0.313131	-0.97619	-4.67981	3.65841e-05	0.000831754
cg23571857	BIRC4BP	17	258	FALSE	-1.40168	0.304495	0.215863	-6.35702	1.92461e-07	2.23953e-05
cg23613317	LARP1	5	353	FALSE	1.23727	-0.228543	0.216072	3.85558	0.000436994	0.00538251
cg23640701	ACVRL1	12	432	TRUE	-1.6048	0.249552	1.57015	-7.37295	8.21258e-09	2.79613e-06
cg23642747	INA	10	275	TRUE	-1.96455	0.290691	-1.00575	-5.52521	2.62622e-06	0.000128187
cg23651356	RGS17	6	565	TRUE	-1.37448	0.248106	0.112017	-5.56211	2.33881e-06	0.000119444
cg23694248	PTPRR	12	271	TRUE	-2.10447	0.310033	-0.882541	-4.53501	5.70451e-05	0.00116274
cg23696949	LAMC2	1	245	FALSE	0.995593	-0.233992	-0.512495	5.00966	1.31764e-05	0.000394547
cg23704362	C8orf46	8	25	FALSE	-1.58385	0.20443	1.39433	-4.63517	4.19656e-05	0.000920706
cg23713520	TM4SF11	16	483	TRUE	-1.25455	0.215965	-0.766413	-2.7864	0.00830371	0.047412
cg23743472	C11orf38	11	520	FALSE	1.4351	-0.227252	0.872143	5.50609	2.78865e-06	0.000135397
cg23776892	MAGEA1	X	145	FALSE	1.36088	-0.217223	1.2427	3.83169	0.000468571	0.00568168
cg23841186	SOAT2	12	96	FALSE	-1.8333	0.274826	0.701163	-6.05462	4.97254e-07	4.06922e-05
cg23855989	AQP5	12	542	TRUE	-0.98184	0.22343	0.600366	-3.43004	0.00147864	0.0132467
cg23887396	SARM1	17	425	TRUE	-2.04127	0.23627	-2.10557	-3.28197	0.00222999	0.0180507
cg23984130		2	9	FALSE	1.85835	-0.213825	1.14754	4.49898	6.36826e-05	0.00126457
cg23995753	LY75	2	515	TRUE	-1.3144	0.220141	-0.520003	-3.36307	0.00178228	0.015222
cg24010336	FBXO17	19	878	TRUE	-1.2508	0.224631	0.328958	-6.77126	5.27537e-08	9.19396e-06
cg24019564	RUNX3	1	NA	TRUE	-0.951618	0.232011	0.228524	-4.77445	2.73254e-05	0.000669254
cg24127874	HES6	2	1189	TRUE	-1.84821	0.306517	-0.221198	-3.75175	0.000591166	0.00673685
cg24130010	CHODL	21	26	TRUE	-2.13647	0.32237	-0.603085	-4.33461	0.000104953	0.00184882
cg24164563	FOXJ1	17	171	TRUE	-0.746789	0.21047	-0.188868	-2.99963	0.00477434	0.0318113
cg24169822	HOXA4	7	595	TRUE	-1.54275	0.270435	-0.242013	-4.85292	2.14364e-05	0.000563559
cg24176563	EYA4	6	263	TRUE	-2.04629	0.224253	-2.11122	-3.59186	0.000936003	0.00947965
cg24194775	NPR2	9	931	TRUE	-1.50664	0.231219	0.0460848	-3.05917	0.0040768	0.0282208
cg24199834	POU4F2	4	38	TRUE	-2.87955	0.401946	-0.562839	-7.39234	7.73864e-09	2.70147e-06
cg24240626	REG3A	2	159	FALSE	1.85268	-0.216011	-0.619599	6.27356	2.50033e-07	2.66232e-05
cg24250393	PRKCB1	16	484	TRUE	-1.82494	0.278874	-0.966925	-4.69774	3.46194e-05	0.00079961
cg24272559	LOC116123	1	437	FALSE	1.70118	-0.242762	0.537535	4.59731	4.71369e-05	0.00100771
cg24315815	PLSCR4	3	709	TRUE	-1.72936	0.292068	0.453609	-5.59891	2.08344e-06	0.000109651
cg24335895	COX7A1	19	0	TRUE	-2.69515	0.327517	-0.43942	-5.72662	1.39458e-06	8.30664e-05
cg24355048	CTSG	14	438	FALSE	1.33717	-0.212447	0.195074	3.58174	0.000963384	0.0096682
cg24365867	MRVI1	11	60	FALSE	-1.10784	0.241434	0.117811	-4.52106	5.9531e-05	0.00120451
cg24408313	BCL2	18	NA	TRUE	1.21434	-0.228087	-0.886864	5.112	9.57881e-06	0.000317124
cg24423088	KRTAP8-1	21	205	FALSE	2.57462	-0.23349	2.35595	4.74184	3.02189e-05	0.000724045
cg24459209	PRG3	11	408	FALSE	2.42478	-0.258948	0.28683	5.30028	5.31729e-06	0.000208592
cg24496666	GIPC2	1	390	TRUE	-2.35229	0.315936	-1.1763	-5.49524	2.88526e-06	0.000138868
cg24505341	CADPS	3	490	TRUE	-1.13605	0.206872	-0.691548	-3.79729	0.000517966	0.00610447
cg24506604	LOC144501	12	31	FALSE	1.17101	-0.214649	-0.141282	4.29657	0.000117739	0.0020165
cg24512973	MUC1	1	916	TRUE	2.42741	-0.25458	-0.136775	4.09009	0.000218706	0.00320482
cg24607535	CDH26	20	13	FALSE	2.22381	-0.214151	1.0438	5.25898	6.05121e-06	0.000227357
cg24625128	JAM3	11	244	TRUE	-2.719	0.202964	-2.86027	-4.59403	4.76136e-05	0.00101632
cg24625388	NEBL	10	742	TRUE	1.86307	-0.293722	-0.675658	7.07789	2.03748e-08	5.06213e-06
cg24628744	H2AFY	5	77	TRUE	-2.95791	0.307866	-0.38398	-5.92034	7.584e-07	5.34914e-05
cg24641352	ZFP41	8	1031	TRUE	-0.956928	0.211535	0.622139	-4.43543	7.72917e-05	0.00145997
cg24641737	DENND2D	1	10	FALSE	1.43285	-0.29748	-0.787405	6.00557	5.80139e-07	4.44396e-05
cg24645221	PENK	8	339	TRUE	-2.00487	0.225369	-2.15921	-3.27515	0.00227218	0.0183008
cg24646414	GATA4	8	NA	TRUE	-1.55223	0.266495	-0.444592	-4.92853	1.69558e-05	0.000477638
cg24673765	HSPB6	19	61	TRUE	-1.26679	0.224979	-0.232177	-6.06898	4.7531e-07	3.9846e-05
cg24697184	TTC22	1	293	TRUE	-2.02147	0.287862	-1.10574	-3.58891	0.000943909	0.0095387
cg24715245	UCHL1	4	135	TRUE	-1.99876	0.334974	-0.718483	-5.16871	8.02445e-06	0.000277316
cg24719984	PPFIA2	12	355	TRUE	-1.70752	0.254026	-1.21248	-4.8107	2.44286e-05	0.000616589
cg24747122	GNA13	17	1175	FALSE	-1.26446	0.204812	-0.0664942	-5.68235	1.60287e-06	9.07677e-05
cg24775607	SSTR5	16	188	TRUE	1.57043	-0.219088	1.37068	3.93579	0.00034538	0.00453782
cg24800810	RGS7	1	448	TRUE	-2.01257	0.229093	-1.43756	-4.03536	0.00025734	0.0036601
cg24805239	DFNA5	7	123	TRUE	-2.4032	0.231102	-1.88513	-4.90288	1.83607e-05	0.000504333
cg24820809	MB	22	149	FALSE	1.20491	-0.206727	0.498452	3.30534	0.00209101	0.0172446
cg24826867	IRF8	16	79	TRUE	-2.18322	0.237184	-2.30597	-3.08118	0.00384413	0.0270098
cg24879335	TF	3	55	TRUE	-2.1497	0.280571	-1.46315	-3.68603	0.000714685	0.00774748
cg24920358	PPIE	1	245	TRUE	-1.76145	0.299101	-0.37257	-4.27359	0.000126192	0.00211944
cg24989962	PTGDR	14	145	TRUE	-2.30023	0.382621	0.0165818	-5.37188	4.24877e-06	0.000179988
cg24997944	KCNH8	3	308	TRUE	-2.33982	0.210645	-2.54994	-3.89187	0.000392941	0.00497291
cg25014318	GLP1R	6	159	TRUE	-1.80537	0.258668	-1.17093	-3.74797	0.00059766	0.00678283
cg25033144	FLJ00060	19	120	FALSE	1.72184	-0.237695	1.13848	4.40976	8.35665e-05	0.00155087
cg25033993	STX1B2	16	597	TRUE	-1.38435	0.218202	-1.29788	-3.90901	0.000373672	0.00481999
cg25044651	FLJ90650	5	449	TRUE	-1.22749	0.211167	0.20555	-4.29028	0.000119998	0.00204658
cg25047280	HOXA9	7	330	TRUE	-1.61489	0.258602	-0.801965	-4.92652	1.70622e-05	0.000479654
cg25050026	MFSD1	3	502	TRUE	-1.86253	0.231872	-1.20365	-7.23343	1.26091e-08	3.6993e-06
cg25053900	ARX	X	36	TRUE	-1.34847	0.231316	0.564951	-5.14982	8.51203e-06	0.000289808
cg25057743	PTHR2	2	51	TRUE	-1.56548	0.246846	-1.23751	-3.09753	0.00367957	0.0261804
cg25072962	MGC35295	11	99	TRUE	1.32592	-0.224998	0.4003	3.14339	0.00325262	0.0238902
cg25094569	WT1	11	NA	TRUE	-1.77183	0.262547	-1.12592	-3.60815	0.000893495	0.00916697
cg25156443	SFRP5	10	NA	TRUE	-1.56729	0.230829	-0.915031	-3.57447	0.000983519	0.00978481
cg25214366	DEFB103A	8	197	FALSE	1.52798	-0.225733	0.85758	5.08047	1.05684e-05	0.000337374
cg25216696	GATA4	8	NA	TRUE	-1.17553	0.293905	-0.456975	-3.40885	0.00156893	0.0138544
cg25221254	ASAH3	19	15	TRUE	1.29287	-0.215153	0.942196	4.10183	0.000211192	0.00311805
cg25228126	FZD2	17	385	TRUE	-1.68356	0.272139	-0.956637	-3.16671	0.00305397	0.022769
cg25239996	CD40	20	139	TRUE	-2.07083	0.288996	-1.25754	-4.06569	0.000235181	0.00338331
cg25259754	FCRL3	1	427	FALSE	1.75661	-0.235264	-1.51398	4.77275	2.74693e-05	0.000672182
cg25300386	COL1A2	7	115	TRUE	-1.90398	0.251605	-1.33311	-4.98235	1.43449e-05	0.000420409
cg25310567	GALNTL5	7	379	FALSE	1.66557	-0.203389	-0.311084	6.46774	1.36065e-07	1.73851e-05
cg25361844	SIPA1	11	233	TRUE	-2.15687	0.278139	-1.88655	-2.77872	0.00846768	0.0480992
cg25375764	ALDH5A1	6	532	TRUE	-1.32683	0.230179	-0.695416	-4.83062	2.29684e-05	0.00058978
cg25391023	BTNL2	6	146	FALSE	1.90262	-0.211729	-0.13825	4.1193	0.000200468	0.00301609
cg25437385	SLC35F3	1	154	TRUE	-2.26766	0.303869	-1.11639	-4.44585	7.48786e-05	0.00143503
cg25462291	HEYL	1	262	TRUE	-2.39877	0.361638	-0.167717	-5.54162	2.49429e-06	0.000124165
cg25465406	GUCY2D	17	110	TRUE	-3.09862	0.397078	-0.805281	-6.21748	2.98135e-07	2.9642e-05
cg25509184	CFTR	7	635	TRUE	-1.42551	0.251752	0.469712	-6.20413	3.10902e-07	3.0297e-05
cg25511429	NRN1	6	492	TRUE	-1.90699	0.313263	-0.506485	-5.38641	4.05966e-06	0.000174117
cg25550573	FLJ23191	4	719	TRUE	-2.38473	0.315968	-1.07245	-7.2715	1.12152e-08	3.36187e-06
cg25563456	WT1	11	NA	TRUE	-2.47447	0.244406	-1.82313	-4.92009	1.74058e-05	0.000485849
cg25596297	FLJ32447	2	9	TRUE	-1.50328	0.222337	-0.904327	-3.76567	0.000567788	0.00654071
cg25691167	FERD3L	7	83	TRUE	-2.95509	0.392561	-0.864004	-7.31866	9.70184e-09	3.13364e-06
cg25711779	EFEMP1	2	353	TRUE	-1.09089	0.201772	-0.558378	-3.0482	0.00419764	0.0288595
cg25713185	SLC19A3	2	240	TRUE	-1.76151	0.243079	-1.32346	-4.20971	0.000152935	0.00245212
cg25720804	TLX3	5	101	TRUE	-2.6769	0.405384	-0.141978	-5.53356	2.55823e-06	0.000125759
cg25724441	KCNJ2	17	83	TRUE	-2.57356	0.244428	-2.42084	-3.8275	0.000474347	0.00573249
cg25725843	ST6GAL2	2	619	TRUE	-1.43871	0.231162	-1.03426	-4.68958	3.55001e-05	0.00081314
cg25737664	SIRPD	20	328	FALSE	1.42494	-0.231128	1.0257	3.79232	0.000525506	0.00616174
cg25763788	HTR1B	6	170	TRUE	-1.4232	0.235651	-0.895508	-4.39071	8.85437e-05	0.00161712
cg25764191	INA	10	295	TRUE	-3.66841	0.47833	-0.353091	-8.04728	1.06139e-09	8.31585e-07
cg25802093	SPAG6	10	361	TRUE	-1.9259	0.399712	0.0588799	-7.53915	4.93934e-09	2.1162e-06
cg25806808	CXCL1	4	185	TRUE	-1.54346	0.207081	-1.65894	-3.45995	0.00135966	0.0124408
cg25902889	FSD1	19	399	FALSE	-2.35751	0.314338	1.25301	-5.20439	7.17796e-06	0.000255754
cg25908985	IHH	2	124	TRUE	-3.52061	0.396012	-0.969135	-6.97602	2.79269e-08	6.31286e-06
cg25935911	DBC1	9	560	TRUE	-1.73619	0.292131	-0.353688	-4.66839	3.78916e-05	0.000853738
cg25942450	TLX3	5	37	TRUE	-2.15689	0.33131	-0.544237	-5.30882	5.177e-06	0.000205813
cg25943276	C11orf39	11	434	TRUE	1.37597	-0.206205	1.39241	4.14321	0.000186652	0.00286609
cg25971347	FOXF1	16	181	TRUE	-2.75598	0.254866	-2.54213	-3.52258	0.00113953	0.0109043
cg25993718	CBLN4	20	184	TRUE	-1.72537	0.255456	-1.12936	-4.61165	4.5109e-05	0.000978
cg26018901	CORIN	4	48	TRUE	-1.7006	0.258128	-1.08785	-4.5009	6.33118e-05	0.00125884
cg26021627	UNQ9433	8	685	TRUE	-1.71756	0.252987	-1.08237	-4.6417	4.11324e-05	0.000908206
cg26029902	RAB22A	20	346	FALSE	-1.59272	0.276716	-0.637581	-3.35739	0.00181061	0.0154114
cg26043257	CD38	4	307	TRUE	-1.9252	0.320456	-0.130488	-7.3963	7.64519e-09	2.70147e-06
cg26053864	ACTC	15	226	TRUE	-1.87593	0.211618	-2.32424	-2.83461	0.00733976	0.0434369
cg26090652	C1QTNF5	11	141	TRUE	-2.65382	0.251818	-2.36924	-3.86125	0.000429813	0.00530116
cg26112901	IL22RA2	6	203	FALSE	2.0818	-0.229567	0.92888	4.89109	1.90449e-05	0.000517858
cg26128092	WDR8	1	913	TRUE	-2.44988	0.382076	-0.210863	-6.93594	3.16228e-08	6.73968e-06
cg26149550	KLK15	19	283	FALSE	1.16938	-0.207966	0.942888	3.26507	0.00233593	0.0186564
cg26162582	KCNA6	12	49	TRUE	-2.32613	0.282472	-1.48624	-3.67281	0.000742382	0.00798648
cg26186727	NETO1	18	276	TRUE	-2.18103	0.300512	-0.760203	-5.57488	2.24685e-06	0.00011582
cg26189983	TNFRSF1B	1	640	TRUE	-2.37871	0.341289	-0.762131	-7.18508	1.46341e-08	3.99583e-06
cg26195812	DPYSL5	2	367	TRUE	-2.79399	0.251918	-2.3341	-3.95011	0.000331111	0.00439643
cg26200585	PRX	19	26	FALSE	-1.31242	0.225883	1.13011	-5.22225	6.78804e-06	0.000245027
cg26207503	MYF5	12	52	TRUE	-1.33605	0.218694	0.811135	-5.95895	6.71711e-07	4.89669e-05
cg26252167	GPR6	6	279	TRUE	-1.8674	0.22283	-1.88959	-3.43393	0.00146261	0.0131516
cg26259865	LOC124220	16	126	FALSE	0.951937	-0.247163	0.267355	5.23072	6.61067e-06	0.000241469
cg26344532	IPF1	13	3	TRUE	-1.97982	0.229515	-1.90646	-3.38412	0.00168094	0.014596
cg26390526	FLG	1	1399	FALSE	2.84609	-0.271946	1.04928	4.75614	2.89148e-05	0.000699485
cg26416466	MEGF11	15	633	TRUE	-1.1523	0.26283	-0.392288	-4.56119	5.26537e-05	0.00108934
cg26511075	FLJ25422	5	568	FALSE	1.5364	-0.245568	0.720912	4.80848	2.45969e-05	0.000620049
cg26511321	HOXA7	7	494	TRUE	-1.2461	0.226724	-0.365473	-3.40522	0.00158489	0.0139508
cg26521404	HOXA9	7	168	TRUE	-1.42783	0.351613	0.0829892	-4.13254	0.000192698	0.00292634
cg26523005	ZNF662	3	135	FALSE	-1.20956	0.205583	0.539976	-4.49357	6.47436e-05	0.00127718
cg26557658	FAM43B	1	145	TRUE	-1.81932	0.292295	-0.772624	-4.89918	1.85729e-05	0.00050915
cg26590537	KCNA1	12	343	TRUE	-2.86284	0.223671	-2.30282	-4.88665	1.93086e-05	0.000523591
cg26599006	GSCL	22	425	TRUE	-2.44997	0.275026	-1.52788	-3.51391	0.00116782	0.0111248
cg26607785	TBX21	17	186	TRUE	-1.51104	0.262307	-0.672006	-4.11809	0.000201191	0.00302039
cg26620157	PAX9	14	608	TRUE	-0.87048	0.21196	0.277422	-3.92861	0.000352748	0.00460392
cg26626089	PRKCG	19	398	FALSE	-1.65921	0.234913	-1.4409	-4.99166	1.39353e-05	0.000411465
cg26651233	FLRT2	14	387	TRUE	-1.57724	0.207346	-1.66296	-3.65277	0.000786359	0.00832484
cg26721264	GALR1	18	6	TRUE	-2.36923	0.299937	-1.61343	-3.59632	0.000924165	0.00940813
cg26728886	C1orf118	1	111	FALSE	-2.42949	0.222113	-1.3615	-5.0968	1.00438e-05	0.000325869
cg26767897	XDH	2	265	FALSE	1.68142	-0.244932	0.844398	5.54896	2.43743e-06	0.000122217
cg26776077	FLJ45202	9	357	FALSE	0.925048	-0.201131	0.84613	5.06759	1.10015e-05	0.00034714
cg26777475	PCOLCE	7	38	FALSE	-1.61851	0.221492	1.36843	-4.42994	7.85944e-05	0.00147648
cg26829529	SPACA3	17	1346	FALSE	1.47524	-0.234882	-0.812539	5.10808	9.69661e-06	0.000318517
cg26884581	PYGM	11	773	TRUE	-0.877762	0.204917	-0.374489	-3.39534	0.00162918	0.0142724
cg26896762	ISL1	5	92	TRUE	-1.63985	0.236254	-1.39938	-3.66511	0.000758999	0.00812566
cg26922202	OR2S2	9	81	FALSE	1.87577	-0.246278	0.17659	5.52706	2.61093e-06	0.000127667
cg26924825	LCAT	16	150	FALSE	-2.04546	0.209088	2.24273	-7.60327	4.06233e-09	1.89883e-06
cg26928972	CSTA	3	212	FALSE	-1.3683	0.214307	0.402424	-6.85752	4.03401e-08	7.67242e-06
cg26937500	CARD11	7	140	TRUE	-2.84776	0.291353	-1.68373	-5.29919	5.33548e-06	0.000208621
cg26946769	MAPK4	18	300	FALSE	2.31188	-0.244669	0.52831	6.56485	1.00429e-07	1.4577e-05
cg26955850	OXT	20	79	TRUE	-1.31508	0.233927	0.336098	-6.257	2.63362e-07	2.76159e-05
cg26984805	TACR2	10	422	FALSE	-1.23678	0.201708	1.28313	-5.27214	5.80705e-06	0.000223046
cg27000831	CCL8	17	318	FALSE	2.03253	-0.206343	0.970591	4.10181	0.000211201	0.00311805
cg27015047	DMBT1	10	624	FALSE	2.20642	-0.211561	1.06339	4.56689	5.17426e-05	0.00107697
cg27120999	HSPA2	14	NA	TRUE	-1.5954	0.281219	1.14946	-5.03655	1.21185e-05	0.00037383
cg27126442	FLJ20184	4	29	FALSE	1.36915	-0.216679	-0.442146	4.24182	0.000138864	0.00228087
cg27138584	KCNK12	2	689	TRUE	-1.52199	0.207761	-1.61093	-3.74183	0.000608377	0.0068818
cg27182761	PHLDA1	12	1076	TRUE	-2.12193	0.233649	-0.840092	-4.32871	0.000106843	0.00187796
cg27188703	FAIM2	12	139	TRUE	-2.72179	0.419198	-0.314814	-5.79681	1.1184e-06	7.0212e-05
cg27196745	PTPRO	12	168	TRUE	-2.53483	0.325672	-1.08576	-6.01889	5.56339e-07	4.30975e-05
cg27223047	FBN2	5	1090	TRUE	-2.05213	0.330833	-0.401292	-6.21127	3.04007e-07	2.97502e-05
cg27235662	CLDN16	3	145	FALSE	1.33907	-0.202052	0.787276	3.21847	0.00265344	0.0204919
cg27285599	FLJ13841	17	124	TRUE	1.48653	-0.248423	0.415309	4.40709	8.42481e-05	0.00156037
cg27342801	REG3A	2	394	FALSE	1.90215	-0.275969	0.614613	5.33699	4.73983e-06	0.000193053
cg27383956	FLJ13265	19	338	TRUE	0.965113	-0.249438	0.315483	5.41117	3.7563e-06	0.000165812
cg27389185	ZNF540	19	185	TRUE	-1.71997	0.285891	-0.149882	-7.19231	1.43116e-08	3.98673e-06
cg27409364	KCNC1	11	203	TRUE	-1.68846	0.281606	0.641928	-7.21802	1.32218e-08	3.79823e-06
cg27412093	CAPN9	1	743	FALSE	1.73161	-0.241179	0.806957	4.75547	2.89744e-05	0.000700311
cg27420123	FSHB	11	1090	FALSE	1.4136	-0.234805	-0.827677	4.35049	0.000100026	0.00178083
cg27478659	KRT16	17	7	FALSE	-1.19478	0.215513	0.0843041	-4.87414	2.00725e-05	0.000537539
cg27513764	EFCAB3	17	47	FALSE	2.055	-0.219198	1.12755	4.30084	0.000116233	0.00199594
cg27546237	COL4A1	13	994	TRUE	-1.60944	0.206199	-1.98281	-3.18288	0.00292305	0.021977
cg27553955	KCNG3	2	911	TRUE	-1.51214	0.267362	-0.195157	-8.54697	2.40459e-10	3.31569e-07
cg27610561	SLC2A10	20	495	TRUE	2.13364	-0.357003	0.392288	6.48844	1.27528e-07	1.70329e-05
cg27626299	EVX1	7	10	TRUE	-1.95016	0.321367	-0.53272	-5.65093	1.76921e-06	9.75824e-05
cg27634151	GPR83	11	228	TRUE	-1.81047	0.217296	-1.77934	-4.54311	5.56494e-05	0.00114104
cg27641018	EPDR1	7	408	FALSE	1.64744	-0.219551	0.903727	4.13332	0.000192252	0.00292278

## Sheet: Table S2
CI signature	SYMBOL	CHR	adj.P.Val	Δβ	Location (UCSC)	Dist. to TSS	CpG Island	Islands Name (UCSC)	Relation to CpG Island (UCSC)	Gene ID	Chromosome	Coordinate	SNP at CpG	SNP at probe	Cross_reactive
cg00117172	RUNX3	1	0.00187008	0.254627	Body_Body	NA	1:25127692_25131906	chr1:25255527_25259005	Island		1	25128425	FALSE	TRUE	FALSE
cg00174500	CMTM5	14	0.000111528	0.211684	1stExon_1stExon	462				GI:32130531	14	22916319	FALSE	FALSE	FALSE
cg00333226	UNQ739	7	2.51774e-05	0.244641	5'UTR	506	7:49783381_49786431	chr7:49813008_49815752	Island	GI:38348413	7	49784309	FALSE	TRUE	FALSE
cg00347904	SCUBE3	6	0.0153685	0.212243	Body	318	6:35288946_35290652	chr6:35181095_35182547	Island	GI:31377567	6	35290486	FALSE	FALSE	FALSE
cg00350296	CD248	11	8.1838e-05	0.228289	TSS1500	326		chr11:66083572_66083782	Shore	GI:45387956	11	65841417	FALSE	FALSE	FALSE
cg00489401	FLT4	5	0.000212139	0.269949	Body_Body	691	5:180008152_180010059	chr5:180075688_180076906	Island	GI:33667110	5	180008481	FALSE	TRUE	FALSE
cg00516481	PDE9A	21	6.34378e-05	0.287561	TSS1500_TSS1500_TSS1500_TSS1500_TSS1500_TSS1500_TSS1500_TSS1500_TSS1500_TSS1500_TSS1500_TSS1500_TSS1500_TSS1500_TSS1500_TSS1500_TSS1500_TSS1500_TSS1500_TSS1500	660	21:42946154_42947773	chr21:44073201_44074650	Island	GI:48762716	21	42946271	FALSE	FALSE	FALSE
cg00548268	NPTX2	7	0.00026396	0.2221	TSS1500	779	7:98083575_98085970	chr7:98245805_98247759	Island	GI:28195383	7	98083766	FALSE	FALSE	FALSE
cg00565688	TP73	1	0.00200031	0.23506	TSS1500	917	1:3556965_3559547	chr1:3566445_3569636	Island	GI:4885644	1	3558072	FALSE	FALSE	FALSE
cg00594952	RIMS3	1	0.000151346	0.211362	5'UTR	687		chr1:41131111_41131378	Shore	GI:48476343	1	40903228	FALSE	FALSE	FALSE
cg00596686	STS	X	0.0340476	-0.234789	TSS200	165				GI:53831990	X	7147332	FALSE	FALSE	FALSE
cg00619207	DENND2D	1	0.000167309	-0.213191	TSS200	87		chr1:111746337_111747303	Shelf	GI:34147689	1	111544891	FALSE	TRUE	FALSE
cg00662556	GALR1	18	0.00146925	0.203551	Body	NA	18:73090255_73093032	chr18:74961556_74963822	Island		18	73092352	FALSE	FALSE	FALSE
cg00848728	DAB1	1	0.0313297	0.20343	5'UTR_1stExon	193	1:58487718_58488900	chr1:58715272_58716095	Island	GI:33350927	1	58488606	FALSE	TRUE	FALSE
cg00899659	ZNF22	10	7.74714e-05	0.237077	Body_TSS1500	49		chr10:45496275_45496550	Shore	GI:55775473	10	44815977	FALSE	TRUE	FALSE
cg00930873	ALDH1A2	15	0.000925151	0.239069	TSS200_TSS200	67	15:56144403_56146241	chr15:58357309_58358776	Island	GI:25777723	15	56145265	FALSE	FALSE	FALSE
cg00949442	ABCA3	16	0.0129346	0.290073	NA	1234	16:2329513_2332346	NA	NA	GI:4501848	16	2331829	FALSE	FALSE	FALSE
cg00970325	PAQR9	3	0.00148397	0.20185	TSS1500	998	3:144163706_144166078	chr3:142681137_142683268	Island	GI:38348323	3	144165866	FALSE	TRUE	FALSE
cg00995520	KCNA3	1	0.000501089	0.223083	TSS1500	627	1:111017242_111019922	chr1:111216244_111217937	Shore	GI:25952081	1	111019805	FALSE	FALSE	FALSE
cg01009664	TRH	3	0.0171834	0.278719	5'UTR_1stExon	50	3:131175550_131177582	chr3:129693127_129694841	Island	GI:6005919	3	131176303	FALSE	TRUE	FALSE
cg01103730	IL20	1	0.00262579	-0.205004	TSS1500	450				GI:50845426	1	205105327	FALSE	TRUE	FALSE
cg01109219	RASGRP3	2	6.63439e-05	-0.226211	TSS1500	662	2:33514078_33514283			GI:24762238	2	33514258	FALSE	TRUE	FALSE
cg01114088	CYTL1	4	0.00127794	0.252128	1stExon	86	4:5071781_5072185	chr4:5021003_5021329	Island	GI:49472832	4	5072012	FALSE	TRUE	FALSE
cg01185080	ZNF710	15	0.000974919	0.299136	TSS1500	939	15:88344274_88345300	chr15:90543410_90543835	Island	GI:42734394	15	88344817	FALSE	FALSE	FALSE
cg01295203	PRDM14	8	0.000994589	0.240611	TSS1500	637	8:71144163_71147771	chr8:70981873_70984888	Island	GI:41349468	8	71146753	FALSE	FALSE	FALSE
cg01335367	C12orf34	12	1.73808e-05	0.345809	Body_Body_5'UTR	364				GI:14249533	12	108656591	FALSE	TRUE	FALSE
cg01354473	HOXA9	7	3.74655e-05	0.273932	1stExon	346	7:27170287_27173690	chr7:27203915_27206462	Island	GI:24497557	7	27171328	FALSE	FALSE	FALSE
cg01381846	HOXA9	7	0.000330389	0.266472	1stExon	364	7:27170287_27173690	chr7:27203915_27206462	Island	GI:24497557	7	27171310	FALSE	FALSE	FALSE
cg01424107	CDX2	13	0.000707684	0.237033	1stExon	204	13:27440079_27441627	chr13:28542221_28543544	Island	GI:24431948	13	27441113	FALSE	FALSE	FALSE
cg01550148	H2AFY	5	0.000653827	0.23151	TSS1500_5'UTR_TSS1500_TSS1500_1stExon	33	5:134761885_134763912	chr5:134734096_134735261	Shore	GI:20336744	5	134763443	FALSE	TRUE	FALSE
cg01664666	PLD5	1	0.00426751	0.209651	5'UTR	533	1:240753223_240755388	chr1:242686916_242687476	Island	GI:22749352	1	240754088	FALSE	FALSE	FALSE
cg01777397	RSNL2	2	5.16239e-05	0.280913	TSS1500	372	2:29191252_29192588	chr2:29337983_29338909	Shore	GI:31982880	2	29191450	FALSE	TRUE	FALSE
cg01830294	WNT2	7	0.00121408	0.236459	TSS200_TSS200	149	7:116749909_116752225	chr7:116962841_116964803	Island	GI:4507926	7	116750728	FALSE	FALSE	FALSE
cg01965939	SH3TC2	5	0.000296316	0.253513	1stExon_5'UTR	7				GI:38488691	5	148422887	FALSE	FALSE	FALSE
cg02008154	TBX20	7	0.00270101	0.25688	1stExon_5'UTR_1stExon_5'UTR	295	7:35259380_35261286	chr7:35292985_35294674	Island	GI:31652229	7	35260062	FALSE	FALSE	FALSE
cg02055963	CDX2	13	0.00039605	0.213721	TSS1500	203	13:27440079_27441627	chr13:28542221_28543544	Island	GI:24431948	13	27441520	FALSE	FALSE	FALSE
cg02067021	DNAJC5B	8	0.00812633	-0.20452	NA	232		NA	NA	GI:34222252	8	67096581	FALSE	FALSE	FALSE
cg02077702	ISLR	15	2.51774e-05	0.22026	TSS200_TSS1500	199		chr15:74467613_74467892	Shore	GI:41582237	15	72252941	FALSE	FALSE	FALSE
cg02085507	TRIP10	19	0.00254096	0.252819	TSS1500	515	19:6690009_6691192	chr19:6739883_6740158	Shore	GI:42516568	19	6690192	FALSE	FALSE	FALSE
cg02148642	RGPD5	2	0.00192929	-0.212845	NA	749		NA	NA	GI:19718753	2	109906875	FALSE	FALSE	FALSE
cg02164046	SST	3	1.61398e-05	0.293666	1stExon_5'UTR	53	3:188870156_188871038	chr3:187387914_187388176	Island	GI:71979669	3	188870842	FALSE	FALSE	FALSE
cg02250594	ONECUT2	18	0.000149915	0.294615	1stExon	436	18:53252264_53255385	chr18:55103154_55108853	Island	GI:4758847	18	53254351	FALSE	FALSE	FALSE
cg02254461	AXUD1	3	0.00106568	0.234195	TSS1500	803	3:39170826_39171090	chr3:39194241_39195359	Shore	GI:17136074	3	39170908	FALSE	FALSE	FALSE
cg02309273	INPP5B	1	0.00328198	0.263484	TSS200	51				GI:52138518	1	38185331	FALSE	TRUE	FALSE
cg02332525	GRM7	3	0.000128565	0.235442	1stExon_1stExon	226	3:6877272_6878818	chr3:6902823_6903516	Island	GI:32528267	3	6878153	FALSE	FALSE	FALSE
cg02351381	C12orf34	12	7.60696e-05	0.26702	Body_Body_5'UTR	226				GI:14249533	12	108656729	FALSE	FALSE	FALSE
cg02512860	CLDN15	7	3.62018e-05	0.225265	1stExon	365				GI:20149319	7	100667471	FALSE	FALSE	FALSE
cg02553486	CORIN	4	0.00245593	0.208382	TSS200	36	4:47533300_47535002	chr4:47838604_47839946	Shore	GI:29244925	4	47534852	FALSE	FALSE	FALSE
cg02595219	KCNE3	11	4.78031e-05	0.36143	TSS200	223	11:73855641_73856427	chr11:74178175_74178801	Island	GI:62388886	11	73856409	FALSE	FALSE	FALSE
cg02624705	DCC	18	0.000457649	0.217824	NA	NA	18:48122009_48122893	NA	NA		18	48122676	FALSE	FALSE	FALSE
cg02643667	TFF1	21	0.00069025	-0.224754	TSS200	55				GI:48928023	21	42659768	FALSE	FALSE	FALSE
cg02672493	TMEM22	3	0.022096	0.201514	TSS200_TSS200_TSS200	269	3:138020201_138022036	chr3:136537559_136539204	Island	GI:13376859	3	138020399	FALSE	TRUE	FALSE
cg02681442	FOXG1B	14	0.000110285	0.238261	TSS1500	279	14:28304543_28307751	chr14:29236835_29237832	Shore	GI:32307176	14	28305759	FALSE	FALSE	FALSE
cg02723533	CCND1	11	0.000248282	-0.205297	3'UTR	NA	11:69177944_69178494	chr11:69468810_69469152	Island		11	69178172	FALSE	TRUE	FALSE
cg02727285	RELB	19	0.00783755	0.209122	TSS1500	470	19:50195726_50197301	chr19:45504865_45505299	Shore	GI:35493877	19	50196082	FALSE	TRUE	FALSE
cg02748539	SLC9A3	5	0.00064274	0.234871	1stExon	178	5:576269_577990	chr5:523676_524887	Island	GI:6806920	5	577269	FALSE	FALSE	FALSE
cg02774439	HAND2	4	0.00450811	0.243461	5'UTR_TSS1500_1stExon	657	4:174686012_174689831	chr4:174450046_174451469	Island	GI:12545383	4	174687826	FALSE	FALSE	FALSE
cg02860342	HCN4	15	0.0166609	0.201011	1stExon_5'UTR	307	15:71446780_71449188	chr15:73659860_73662015	Island	GI:4885406	15	71448537	FALSE	FALSE	FALSE
cg02868123	REGL	2	0.0154379	-0.209256		269				GI:88953273	2	79236421	FALSE	FALSE	FALSE
cg02919422	SOX17	8	2.72308e-06	0.31318	5'UTR_1stExon	49	8:55532627_55535230	chr8:55370170_55372525	Island	GI:31077196	8	55533097	FALSE	FALSE	FALSE
cg02989940	ERAF	16	0.00127766	-0.219879	5'UTR_1stExon	31				GI:56786141	16	31446735	FALSE	FALSE	FALSE
cg03109316	ZNF80	3	1.88586e-05	-0.268818	TSS1500	1379				GI:6005981	3	115440593	FALSE	FALSE	FALSE
cg03355526	ZNF454	5	0.00125538	0.250601	5'UTR	191	5:178300061_178301434	chr5:178367620_178368725	Island	GI:32699014	5	178301021	FALSE	TRUE	FALSE
cg03365437	ALDH1A2	15	0.00869796	0.205335	5'UTR_1stExon_1stExon_5'UTR	32	15:56144403_56146241	chr15:58357309_58358776	Island	GI:25777723	15	56145166	FALSE	TRUE	FALSE
cg03483626	KCNA3	1	0.000210275	0.242	TSS1500	621	1:111017242_111019922	chr1:111216244_111217937	Shore	GI:25952081	1	111019799	FALSE	FALSE	FALSE
cg03547924	GDF5	20	0.0118208	0.255451	1stExon_5'UTR	100		chr20:34022007_34022502	Shelf	GI:5123452	20	33489341	FALSE	TRUE	FALSE
cg03602500	FLJ00060	19	0.000241264	-0.274772	Body	449	19:59739471_59739678			GI:45331210	19	59739533	FALSE	TRUE	FALSE
cg03667047	KL	13	0.0347878	0.20142	TSS1500	609	13:32487803_32489516	chr13:33589928_33591428	Island	GI:24497613	13	32487962	FALSE	TRUE	FALSE
cg03699566	FOLR1	11	1.17438e-05	0.220866	1stExon_TSS1500_1stExon_5'UTR_5'UTR	50				GI:12056965	11	71578300	FALSE	FALSE	FALSE
cg03700462	HOXA1	7	0.0014861	0.212082	TSS200_TSS200	90	7:27101711_27103391	chr7:27135342_27136736	Island	GI:24497507	7	27102209	FALSE	FALSE	FALSE
cg03755123	UTF1	10	0.0240225	0.207239	TSS1500	270	10:134892848_134895213	chr10:135043221_135044560	Island	GI:71043875	10	134893498	FALSE	FALSE	FALSE
cg03811478	SOX14	3	0.000110285	0.215486	1stExon	117	3:138964433_138967163	chr3:137482964_137484454	Island	GI:31563384	3	138966386	FALSE	FALSE	TRUE
cg03958979	NR2E1	6	0.000337563	0.265556	TSS1500	875	6:108591543_108597244	chr6:108485671_108490539	Island	GI:21361108	6	108593080	FALSE	FALSE	FALSE
cg03975694	ZNF540	19	9.58407e-06	0.305498	5'UTR_1stExon	164	19:42733846_42734771	chr19:38039561_38040395	Shelf	GI:32306517	19	42734312	FALSE	FALSE	FALSE
cg04057858	UNQ9391	8	0.000273024	-0.217631	Body	682				GI:38348247	8	10421173	FALSE	TRUE	FALSE
cg04268405	CHST3	10	1.8718e-06	0.229867	TSS1500	899	10:73393149_73393427	chr10:73723711_73724770	Shore	GI:19923280	10	73393227	FALSE	FALSE	FALSE
cg04273431	PRR3	6	0.000912315	0.216262	Body_TSS1500_TSS1500	1448	6:30631170_30633244	chr6:30523286_30523519	Shore	GI:13376877	6	30631194	FALSE	TRUE	FALSE
cg04315771	IL4I1	19	0.00104785	0.227502	TSS1500_TSS1500_TSS1500_5'UTR_TSS1500_TSS1500	1187		chr19:50432354_50433138	Shore	GI:23821022	19	55125761	FALSE	FALSE	FALSE
cg04317399	HOXA4	7	0.000556438	0.264383	1stExon	86	7:27136060_27137536	chr7:27169572_27170638	Island	GI:24497492	7	27136838	FALSE	FALSE	FALSE
cg04378886	RCN3	19	0.00385453	0.2308	5'UTR	520	19:54722263_54723292	chr19:50030981_50031300	Shore	GI:28626509	19	54723207	FALSE	FALSE	FALSE
cg04391111	TP73	1	0.000381489	0.24613	TSS1500_TSS1500	NA	1:3556965_3559547	chr1:3566445_3569636	Island		1	3557864	FALSE	TRUE	FALSE
cg04396791	SHANK2	11	0.000164906	0.227241	Body_TSS1500	308	11:70185287_70186268	chr11:70508328_70508617	Shore	GI:19743793	11	70185828	FALSE	TRUE	FALSE
cg04448487	GDAP1L1	20	0.02404	0.263829	TSS200	131	20:42309159_42309537	chr20:42875764_42876184	Island	GI:30581159	20	42309191	FALSE	FALSE	FALSE
cg04456238	WT1	11	0.00139104	0.204166	Body_Body_Body_Body	NA	11:32406516_32407359	chr11:32448261_32449744	Shore		11	32406680	FALSE	TRUE	FALSE
cg04457051	SCOC	4	0.00423874	-0.216014	5'UTR_1stExon	29		chr4:141173834_141174567	Shelf	GI:14211842	4	141397919	FALSE	TRUE	FALSE
cg04534765	GALR1	18	0.00012533	0.26488	1stExon_5'UTR	636	18:73090255_73093032	chr18:74961556_74963822	Island	GI:6031165	18	73091357	FALSE	FALSE	FALSE
cg04582938	UAP1L1	9	0.00130873	0.223327	TSS1500	1164	9:139090808_139093750	chr9:139971499_139973965	Shore	GI:46409263	9	139091250	FALSE	TRUE	FALSE
cg04598121	PENK	8	4.86807e-05	0.252099	Body_1stExon	84	8:57520521_57522710	chr8:57358126_57359415	Island	GI:40254835	8	57521059	FALSE	TRUE	FALSE
cg04600618	C6orf206	6	0.00377105	0.261197	1stExon	170	6:43720593_43721485	chr6:43612714_43613366	Island	GI:32964824	6	43720958	FALSE	FALSE	FALSE
cg04717045	CCND1	11	0.000358568	-0.200864	3'UTR	NA	11:69177944_69178494	chr11:69468810_69469152	Shore		11	69177970	FALSE	TRUE	FALSE
cg04875162	PABPC5	X	0.00666283	0.257112	5'UTR_1stExon	229	X:90576124_90576920	chrX:90689602_90690119	Island	GI:18201887	X	90576482	FALSE	FALSE	FALSE
cg05127924	FBXW10	17	0.00039561	0.217854	5'UTR_1stExon	185	17:18588202_18588406			GI:40353211	17	18588249	FALSE	TRUE	TRUE
cg05158615	NPY	7	4.62025e-07	0.300697	TSS1500	250	7:24289504_24291701	chr7:24323558_24325080	Island	GI:31542152	7	24290084	FALSE	FALSE	FALSE
cg05181279	RIG	11	0.00162234	-0.218145		417				GI:89033791	11	11939370	FALSE	TRUE	FALSE
cg05194726	NRIP2	12	0.030027	0.210982	TSS1500	291				GI:13899326	12	2814741	FALSE	TRUE	FALSE
cg05215575	FLJ25410	16	0.0073304	-0.203962	TSS1500_TSS1500_Body_Body	375				GI:21389408	16	4778723	FALSE	TRUE	FALSE
cg05221167	ZNF560	19	7.75045e-05	0.225073	TSS200	118	19:9469758_9470740	chr19:9608804_9609343	Shore	GI:22749002	19	9470397	FALSE	FALSE	FALSE
cg05358404	RTEL1	20	0.00803093	0.216453	TSS1500_TSS1500	697	20:61759313_61761230	chr20:62288941_62290058	Island	GI:30089967	20	61759394	FALSE	FALSE	FALSE
cg05373457	KCNS2	8	0.00367823	0.217709	5'UTR	698	8:99507518_99509796	chr8:99438692_99440425	Island	GI:45433545	8	99509124	FALSE	FALSE	FALSE
cg05436658	PRKCB1	16	3.6469e-06	0.311021	1stExon_1stExon	246	16:23754203_23756010	chr16:23846941_23848102	Island	GI:47157320	16	23755069	FALSE	TRUE	FALSE
cg05483509	ATP6V0C	16	0.0254254	0.208555	TSS1500	518	16:2503363_2505029	chr16:2563430_2564903	Island	GI:19913436	16	2503436	FALSE	TRUE	FALSE
cg05521696	SLC2A14	12	1.51943e-05	0.26474	NA	0	12:7916455_7917428	NA	NA	GI:24475843	12	7916762	FALSE	FALSE	FALSE
cg05606799	KISS1	1	0.0122574	-0.211626	5'UTR	307				GI:29571103	1	202431930	FALSE	FALSE	FALSE
cg05675373	KCNC4	1	0.0394521	0.214956	1stExon_1stExon_1stExon	280	1:110553667_110556441	chr1:110752256_110754794	Island	GI:24497461	1	110555780	FALSE	FALSE	FALSE
cg05698069	PDLIM2	8	0.000766887	0.224326	TSS1500	397	8:22492116_22493162	chr8:22436295_22437076	Shore	GI:40288186	8	22492191	FALSE	FALSE	FALSE
cg05822532	ELN	7	0.0242454	0.20509	1stExon_1stExon_1stExon_1stExon_1stExon	13	7:73080116_73080605			GI:5881412	7	73080467	FALSE	FALSE	FALSE
cg05859264	MAPK13	6	2.601e-05	-0.212186	TSS1500	570		chr6:36098039_36098621	Shore	GI:20986527	6	36205670	FALSE	TRUE	FALSE
cg05937453	SFRP5	10	0.00961305	0.216667	TSS200	NA	10:99520826_99522150	chr10:99531025_99531968	Island		10	99521755	FALSE	FALSE	FALSE
cg06236276	SLC22A2	6	9.52546e-05	-0.230412	TSS200	119	6:160600019_160600273	chr6:160679377_160679701	Shore	GI:23510411	6	160600068	FALSE	TRUE	FALSE
cg06276653	C8ORFK32	8	0.00024185	-0.211087	Body	12				GI:24475966	8	139233817	FALSE	FALSE	FALSE
cg06277657	DGKI	7	0.00348588	0.217289	TSS1500	765	7:137181541_137183087	chr7:137531125_137532382	Island	GI:32483395	7	137182914	FALSE	TRUE	FALSE
cg06437862	TUBA2	13	0.0233551	-0.204624	TSS200	160	13:18653806_18654153			GI:17921990	13	18654096	FALSE	TRUE	FALSE
cg06498267	HCN1	5	0.00293902	0.204509	1stExon	298	5:45730846_45732499	chr5:45695394_45696510	Island	GI:32698745	5	45731679	FALSE	FALSE	FALSE
cg06572160	KCNC3	19	0.000470112	0.211876	1stExon	733	19:55522929_55526307	chr19:50831454_50832070	Island	GI:24497459	19	55523713	FALSE	FALSE	TRUE
cg06638433	IGF2BP1	17	0.00222251	0.254089	1stExon_1stExon	401	17:44427641_44431137	chr17:47072820_47076042	Island	GI:56237026	17	44430174	FALSE	TRUE	FALSE
cg06638451	FAM107A	3	0.00314385	0.244959	1stExon_5'UTR_5'UTR_1stExon	222				GI:6005923	3	58538309	FALSE	TRUE	FALSE
cg06710648	DAB1	1	0.000233599	0.24544	TSS200	166		chr1:58715272_58716095	Shore	GI:33350927	1	58488965	FALSE	FALSE	FALSE
cg06834875	KIAA1822	14	0.00994462	0.217019	TSS1500_TSS1500	217	14:99180849_99181899	chr14:100111120_100111906	Island	GI:46391093	14	99181016	FALSE	TRUE	FALSE
cg06908778	SPAG6	10	0.000762179	0.31414	Body_Body	203	10:22673932_22675060	chr10:22634000_22634862	Island	GI:27262639	10	22674608	FALSE	TRUE	FALSE
cg06971096	PTPRN	2	0.00307792	0.22724	Body	552	2:219881750_219882661	chr2:220173870_220174283	Shore	GI:18860905	2	219881835	FALSE	FALSE	FALSE
cg07084163	UGT3A2	5	0.000417321	0.208623	Body_Body_Body	201	5:36102492_36102714			GI:31341368	5	36102540	FALSE	FALSE	TRUE
cg07237939	SLC22A3	6	0.000824401	0.247342	1stExon	329	6:160688754_160690468	chr6:160768414_160770308	Island	GI:24497488	6	160689744	FALSE	TRUE	FALSE
cg07307078	TUBB6	18	2.23055e-05	0.317782	TSS1500	627	18:12297135_12299229	chr18:12307554_12309043	Island	GI:14210535	18	12297630	FALSE	FALSE	FALSE
cg07384961	CLDN6	16	0.000830174	0.277658	5'UTR	34	16:3007867_3009478	chr16:3067521_3068358	Island	GI:39725680	16	3008129	FALSE	FALSE	FALSE
cg07525077	RNASE3	14	0.000345124	-0.200205	Body	381				GI:45243506	14	20429783	FALSE	TRUE	FALSE
cg07536847	PAX7	1	0.000707684	0.251097	TSS1500_TSS1500_TSS1500	268	1:18829151_18831168	chr1:18956895_18959829	Island	GI:4505618	1	18829819	FALSE	FALSE	FALSE
cg07550362	TAC1	7	0.0133328	0.212313	TSS200_TSS200_TSS200_TSS200	174	7:97198913_97199722	chr7:97361132_97363018	Island	GI:4507340	7	97199137	FALSE	FALSE	FALSE
cg07644368	CDO1	5	0.000979992	0.236769	TSS1500	380	5:115179127_115180765	chr5:115151348_115152713	Shore	GI:56786146	5	115180684	FALSE	FALSE	FALSE
cg07651914	CLDN15	7	1.23332e-09	0.223475	TSS1500	870				GI:20149319	7	100668706	FALSE	FALSE	FALSE
cg07658590	SLC19A1	21	0.000210275	0.20397	TSS1500	1236		chr21:46961668_46963078	Shore	GI:34808709	21	45788015	FALSE	FALSE	FALSE
cg07660236	ZNF96	6	0.000258185	0.229831	TSS1500_TSS1500	375	6:28474985_28475928	chr6:28367124_28367651	Shore	GI:44917602	6	28475862	FALSE	TRUE	FALSE
cg07703401	HBQ1	16	3.57334e-05	0.307453	1stExon_5'UTR	6	16:169874_171815	chr16:230301_231761	Island	GI:14456712	16	170341	FALSE	TRUE	FALSE
cg07717632	FLJ20245	9	0.000256813	0.264842	5'UTR	353	9:139292413_139294378	chr9:140172613_140176105	Island	GI:8923220	9	139292452	FALSE	TRUE	FALSE
cg07730329	PCDHGA12	5	0.000228985	0.220087	Body_Body_Body_Body_Body_Body_Body_TSS200_Body_Body_Body_Body_Body_Body_Body_Body_Body_TSS200_Body_Body_Body	21	5:140790267_140791477	chr5:140810494_140812617	Shore	GI:14196452	5	140790321	FALSE	TRUE	FALSE
cg07773116	GDF10	10	0.0471331	0.217403	1stExon	666	10:48058333_48059403	chr10:48438411_48439320	Island	GI:11641417	10	48058506	FALSE	FALSE	FALSE
cg07778029	HOXA9	7	2.51774e-05	0.237932	1stExon_5'UTR	35	7:27170287_27173690	chr7:27203915_27206462	Island	GI:24497557	7	27171639	FALSE	TRUE	FALSE
cg07914866	IRAK3	12	0.00613378	0.212074	Body_Body	414	12:64868542_64869736	chr12:66582695_66583345	Shore	GI:6005791	12	64869698	FALSE	TRUE	FALSE
cg08047907	C1orf114	1	2.24136e-05	0.326505	TSS200	188	1:167662982_167663571	chr1:169396621_169396869	Island	GI:10880974	1	167663482	FALSE	FALSE	FALSE
cg08057475	C15orf21	15	0.00110852	-0.204311	Body_Body	7				GI:52630327	15	43590633	FALSE	FALSE	FALSE
cg08097882	POU4F1	13	0.000110139	0.318728	5'UTR_1stExon	179	13:78073448_78076158	chr13:79175610_79177985	Island	GI:20127494	13	78075517	FALSE	TRUE	FALSE
cg08101264	ACOT8	20	0.00149741	0.244095	TSS1500_Body	675				GI:34577070	20	43920117	FALSE	FALSE	FALSE
cg08118311	SALL3	18	0.000109008	0.249815	NA	126	18:74837928_74842504	NA	NA	GI:25188194	18	74841389	FALSE	FALSE	FALSE
cg08260891	PPGB	20	2.97613e-06	0.333541	TSS1500_Body_TSS1500_TSS1500	1402	20:43952158_43953882	chr20:44518897_44520361	Shore	GI:4505988	20	43952209	FALSE	TRUE	FALSE
cg08519905	CD9	12	0.00156285	0.217301	TSS1500	781	12:6178825_6180741	chr12:6309152_6310392	Shore	GI:21237762	12	6179035	FALSE	TRUE	FALSE
cg08575537	EPO	7	0.00986853	0.205638	Body	203	7:100155958_100156762	chr7:100318106_100318684	Island	GI:62240996	7	100156562	FALSE	FALSE	FALSE
cg08578734	GRIA1	5	0.00280543	0.221093	1stExon_1stExon	184				GI:6552333	5	152850683	FALSE	FALSE	FALSE
cg08658594	TAS2R13	12	0.00349279	-0.20741	5'UTR_1stExon_Body_5'UTR	126				GI:67906810	12	10953302	FALSE	TRUE	FALSE
cg08768421	GDA	9	0.0106305	0.222415	1stExon	211	9:73953959_73954858	chr9:74764241_74764903	Island	GI:45580724	9	73954324	FALSE	FALSE	FALSE
cg08872742	CDH5	16	0.00182812	0.234841	TSS1500	243				GI:14589894	16	64957821	FALSE	FALSE	FALSE
cg08995424	ATP5G2	12	0.00828629	0.200073	TSS1500_TSS1500	462	12:52355780_52357696	chr12:54071053_54071265	Shore	GI:50593531	12	52357158	FALSE	TRUE	FALSE
cg09025324	SART2	6	0.00361844	0.235617	TSS1500_5'UTR	504	6:116798192_116799590	chr6:116691827_116692868	Shore	GI:7019520	6	116798378	FALSE	FALSE	FALSE
cg09037813	LRRFIP1	2	0.000964953	-0.234656	TSS1500_TSS1500_TSS1500_TSS1500_Body	1168	2:238263869_238266612	chr2:238599857_238601430	Shore	GI:52856400	2	238264500	FALSE	TRUE	FALSE
cg09061733	SERPING1	11	0.00392305	0.209188	TSS1500_TSS200	186				GI:73858567	11	57121417	FALSE	TRUE	FALSE
cg09082287	DNAJC6	1	0.00144774	0.231936	5'UTR_1stExon	64	1:65502866_65503230	chr1:65731411_65731849	Shore	GI:55750030	1	65503082	FALSE	FALSE	FALSE
cg09096031	C2orf11	2	0.000466551	0.279837	1stExon_5'UTR	15				GI:21389456	2	198248814	FALSE	TRUE	FALSE
cg09099744	CDKN2A	9	0.00139331	0.234343	NA	NA	9:21958106_21958899	NA	NA		9	21958372	FALSE	FALSE	FALSE
cg09214254	SMOC2	6	0.0281708	0.211572	TSS1500_TSS1500	576	6:168584149_168586146	chr6:168841438_168841699	Island	GI:24308276	6	168584304	FALSE	FALSE	FALSE
cg09243021	CASP2	7	0.0015166	0.256488	3'UTR_TSS1500_TSS1500	383	7:142694976_142696096	chr7:142985047_142985810	Shore	GI:39995057	7	142695141	FALSE	FALSE	FALSE
cg09499849	ACVR1	2	0.000252305	0.213986	5'UTR_5'UTR	368				GI:10862690	2	158403404	FALSE	FALSE	FALSE
cg09516965	PTGDR	14	0.0499823	0.247945	1stExon_5'UTR	98	14:51803838_51805763	chr14:52734207_52735486	Island	GI:38505191	14	51804279	FALSE	TRUE	FALSE
cg09582042	ITR	13	0.018918	0.201516	TSS1500	481	13:94051444_94052741	chr13:95253814_95254569	Shore	GI:31657146	13	94051677	FALSE	FALSE	FALSE
cg09626984	GATA4	8	0.00445118	0.221719	Body	NA	8:11602473_11604934	chr8:11565217_11567212	Island		8	11603505	FALSE	FALSE	FALSE
cg09643544	ZNF177	19	5.49986e-06	0.324632	1stExon_5'UTR	0	19:9334490_9335153	chr19:9473589_9474001	Island	GI:4508008	19	9334696	FALSE	TRUE	FALSE
cg09649610	GNG4	1	6.67187e-05	0.281287	TSS1500_1stExon_5'UTR_1stExon_5'UTR	15	1:233878398_233881230	chr1:235811841_235814066	Island	GI:21314630	1	233880662	FALSE	FALSE	FALSE
cg09786257	PCSK1	5	0.000169742	0.210618	1stExon	257	5:95794255_95794915	chr5:95768874_95769080	Shore	GI:20336241	5	95794451	FALSE	TRUE	FALSE
cg09793866	STAR	8	0.0125468	-0.217879	TSS1500_TSS1500	948	8:38128618_38128820			GI:56117847	8	38128705	FALSE	FALSE	FALSE
cg09837977	LRRN3	7	8.14603e-05	0.253293	5'UTR_1stExon_Body_5'UTR_1stExon_1stExon_5'UTR	18				GI:37059785	7	110518437	FALSE	FALSE	FALSE
cg10143146	COL11A2	6	0.000419424	0.265867	TSS1500_3'UTR_TSS1500_TSS1500_TSS1500	1132	6:33268548_33269470	chr6:33159991_33160263	Shore	GI:18201914	6	33269355	FALSE	FALSE	FALSE
cg10201668	NIP	15	0.00307792	0.204222	5'UTR_TSS1500_5'UTR	336	15:43208389_43209778	chr15:45421236_45422394	Island	GI:46485464	15	43209685	FALSE	TRUE	FALSE
cg10257049	C5orf4	5	0.0107556	0.202033	TSS200	139				GI:14150216	5	154210501	FALSE	FALSE	FALSE
cg10266490	ACOT11	1	4.62025e-07	0.326652	TSS200_TSS200	192				GI:25777708	1	54786297	FALSE	TRUE	FALSE
cg10300684	FOXG1B	14	0.000387636	0.259398	1stExon_5'UTR	36	14:28304543_28307751	chr14:29236835_29237832	Shore	GI:32307176	14	28306074	FALSE	FALSE	FALSE
cg10303487	DPYS	8	0.00812633	0.258459	1stExon	219	8:105547672_105548659	chr8:105478672_105479340	Island	GI:4503374	8	105548234	FALSE	FALSE	FALSE
cg10362475	SHANK2	11	0.00222951	0.233254	1stExon_Body	47	11:70185287_70186268	chr11:70508328_70508617	Shore	GI:19743793	11	70185473	FALSE	FALSE	FALSE
cg10660256	BHMT	5	0.000393141	0.272284	5'UTR_1stExon	0	5:78443059_78443592			GI:4502406	5	78443439	FALSE	TRUE	FALSE
cg10784030	INPP5B	1	0.0255535	0.243093	5'UTR_1stExon	5				GI:52138518	1	38185275	FALSE	FALSE	FALSE
cg10883352		3	0.000126691	-0.246987		471	3:144377941_144378214				3	144378065	FALSE	FALSE	FALSE
cg10983208	SPOCK2	10	0.0127494	0.211332	5'UTR_5'UTR	447	10:73516252_73518414	chr10:73846806_73848233	Shore	GI:7662035	10	73518326	FALSE	FALSE	FALSE
cg11004890	SLC4A11	20	0.000352111	0.246307	TSS200	127	20:3166471_3169090	chr20:3218578_3220930	Shore	GI:14042959	20	3166500	FALSE	FALSE	FALSE
cg11052143	ALS2CR11	2	0.00137854	0.233677	TSS200_TSS200_TSS200_TSS200	122	2:202191787_202192348	chr2:202483584_202483957	Shore	GI:37059794	2	202192265	FALSE	TRUE	FALSE
cg11213150	ANGPTL2	9	1.17438e-05	0.256319	5'UTR_Body	587				GI:34577067	9	128924278	FALSE	TRUE	FALSE
cg11319389	C20orf100	20	0.00034679	0.20897	TSS200_Body_TSS200	159	20:41976342_41978686	chr20:42543097_42545137	Island	GI:14249635	20	41978062	FALSE	FALSE	FALSE
cg11368643	PCDHB15	5	0.00112726	0.247377	TSS200	88	5:140605134_140605425	chr5:140626444_140627373	Shore	GI:14195603	5	140605243	FALSE	TRUE	FALSE
cg11394785	LTC4S	5	3.57334e-05	0.257376	1stExon	104		chr5:179222608_179223825	Shore	GI:22035628	5	179153696	FALSE	TRUE	FALSE
cg11435943	SERPINB12	18	0.000266947	-0.257979	TSS1500	706				GI:17998550	18	59373667	FALSE	FALSE	FALSE
cg11452221	GEFT	12	3.57334e-05	0.319806	Body_TSS1500	388	12:56290593_56291111	chr12:58004982_58005351	Shore	GI:19311007	12	56291097	FALSE	FALSE	FALSE
cg11750883	C1orf42	1	0.000830174	-0.232588	TSS200	28		chr1:152487978_152488270	Shore	GI:9506922	1	150753574	FALSE	TRUE	FALSE
cg11812218	GHSR	3	0.00835018	0.209243	TSS1500_TSS1500	717	3:173647899_173649789	chr3:172167526_172167866	Shore	GI:38455409	3	173649614	FALSE	TRUE	FALSE
cg11885098	EFNA2	19	0.0206857	0.211574	TSS1500	771	19:1236345_1237698	chr19:1287416_1287885	Shelf	GI:27894380	19	1236397	FALSE	FALSE	FALSE
cg11947493	TNFRSF10D	8	0.000200742	0.244124	1stExon_5'UTR	25	8:23076422_23077641	chr8:23021056_23021588	Island	GI:42544227	8	23077460	FALSE	FALSE	FALSE
cg12111714	ATP8A2	13	0.000105154	0.255858	Body	357	13:24940557_24941659	chr13:26042693_26043486	Island	GI:38372937	13	24941472	FALSE	FALSE	FALSE
cg12163132	TBX2	17	0.000354336	0.237244	TSS1500	1340	17:56827708_56833527	chr17:59473060_59483266	Island	GI:44921604	17	56830699	FALSE	TRUE	FALSE
cg12265829	ADCY4	14	0.000382855	0.368178	TSS200	158	14:23873382_23874334	chr14:24803678_24804353	Island	GI:24497586	14	23873862	FALSE	FALSE	FALSE
cg12317456	MMP2	16	0.00567826	0.208734	TSS1500	220	16:54070224_54071206	chr16:55513220_55513526	Shore	GI:75905807	16	54070369	FALSE	TRUE	FALSE
cg12335708	DPP4	2	0.000327458	0.248084	1stExon_5'UTR	49	2:162637886_162639319	chr2:162930233_162930879	Shore	GI:47078262	2	162639249	FALSE	FALSE	FALSE
cg12348970	SLC24A2	9	0.00096073	-0.255438	1stExon	383		chr9:19788215_19789288	Shore	GI:9966786	9	19776543	FALSE	FALSE	FALSE
cg12374721	PRAC	17	0.0298457	0.236687	TSS1500_Body	242	17:44154292_44154687	chr17:46800533_46800746	Shore	GI:40805838	17	44154639	FALSE	TRUE	FALSE
cg12571423	CCNA1	13	0.00475145	0.236493	5'UTR_5'UTR_1stExon_1stExon_5'UTR_5'UTR	115	13:35903373_35904811	chr13:37005581_37006453	Shore	GI:16306528	13	35904748	FALSE	FALSE	FALSE
cg12610744	KRT4	12	0.00262897	-0.205176	TSS1500	427				GI:17318573	12	51495029	FALSE	FALSE	FALSE
cg12614105	NPY	7	0.000634035	0.239711	5'UTR	626	7:24289504_24291701	chr7:24323558_24325080	Island	GI:31542152	7	24290960	FALSE	FALSE	FALSE
cg12619509	DNASE1L2	16	0.00481112	0.222119	5'UTR	133	16:2226534_2228149	chr16:2286600_2288073	Island	GI:41393584	16	2226602	FALSE	TRUE	FALSE
cg12680609	ZFP41	8	0.00106693	0.22261	NA	609	8:144399366_144401373	NA	NA	GI:74271835	8	144399875	FALSE	FALSE	FALSE
cg12717594	RECK	9	0.00789015	0.225195	Body	548	9:36026087_36027670	chr9:36036798_36037564	Island	GI:11863155	9	36027454	FALSE	TRUE	FALSE
cg12727795	PDGFRB	5	0.000123517	0.273795	TSS1500	273	5:149515696_149515975			GI:68216043	5	149515888	FALSE	TRUE	FALSE
cg12768605	LYPD5	19	0.000114631	0.206683	TSS200	165	19:49016124_49016916	chr19:44324436_44325009	Island	GI:32698975	19	49016791	FALSE	FALSE	FALSE
cg12782180	LEP	7	7.75074e-05	0.214567	TSS1500	399	7:127667928_127668724	chr7:127880750_127881375	Island	GI:4557714	7	127668168	FALSE	TRUE	FALSE
cg12880658	CDO1	5	0.00175973	0.238499	1stExon_5'UTR	19	5:115179127_115180765	chr5:115151348_115152713	Island	GI:56786146	5	115180285	FALSE	FALSE	FALSE
cg13035743	PRRT1	6	0.0107964	0.259259	1stExon_5'UTR	35	6:32227504_32227869	chr6:32118101_32118544	Shore	GI:21361926	6	32227663	FALSE	FALSE	FALSE
cg13053608	LGP1	17	0.000468179	0.212906	5'UTR_Body_5'UTR_5'UTR	540				GI:31543054	17	37599199	FALSE	FALSE	FALSE
cg13282837	TCL1A	14	1.22538e-05	0.298858	TSS200_TSS200	200	14:95249952_95250699	chr14:96180256_96180848	Island	GI:11415027	14	95250401	FALSE	TRUE	FALSE
cg13288195	FBXL22	15	0.000136881	0.294585	1stExon	115		chr15:63892789_63893911	Shelf	GI:42794272	15	61676764	FALSE	TRUE	FALSE
cg13323752	SLC2A14	12	0.000791058	0.230194	TSS200	72	12:7916455_7917428	chr12:8025364_8025908	Island	GI:24475843	12	7916834	FALSE	FALSE	TRUE
cg13348944	SCN2B	11	0.000315488	0.24221	1stExon	215				GI:56699490	11	117552331	FALSE	FALSE	FALSE
cg13351161	SCARA3	8	0.017645	0.219703	TSS1500_TSS1500	656	8:27546745_27547739	chr8:27490959_27491775	Shore	GI:33598921	8	27546840	FALSE	FALSE	FALSE
cg13547644	ACTA1	1	0.0182187	0.209996	5'UTR	235	1:227636046_227637395	chr1:229567206_229570684	Island	GI:47078293	1	227636231	FALSE	TRUE	FALSE
cg13828047	MPI	15	1.92654e-05	0.200809	TSS1500	280	15:72969147_72969738	chr15:75182262_75182622	Shore	GI:4505234	15	72969183	FALSE	FALSE	FALSE
cg13870494	MAMDC2	9	2.51774e-05	0.212213	TSS200	162		chr9:72658836_72659277	Shore	GI:40538801	9	71848178	FALSE	FALSE	FALSE
cg13870866	TBX20	7	0.0014861	0.232552	1stExon_1stExon	112	7:35259380_35261286	chr7:35292985_35294674	Island	GI:31652229	7	35259655	FALSE	FALSE	FALSE
cg13897627	FLJ44674	16	0.000626621	-0.229549		32				GI:46409521	16	47935998	FALSE	FALSE	FALSE
cg13958426	C1orf114	1	0.00015565	0.25762	1stExon_5'UTR	33	1:167662982_167663571	chr1:169396621_169396869	Island	GI:10880974	1	167663261	FALSE	TRUE	FALSE
cg14008883	SLC18A3	10	0.000631485	0.254167	1stExon_5'UTR	564	10:50486969_50490812	chr10:50817601_50820356	Island	GI:4506990	10	50488917	FALSE	FALSE	FALSE
cg14011639	PCDHGB7	5	0.00490137	0.211233	Body_Body_Body_Body_TSS200_Body_Body_TSS200_Body_Body_Body_Body_Body_Body_Body_Body_Body_Body	48	5:140777221_140777959	chr5:140797162_140797701	Island	GI:14270506	5	140777418	FALSE	TRUE	FALSE
cg14023451	GPLD1	6	0.00138293	-0.259784	TSS200_TSS200	37				GI:29171716	6	24597866	FALSE	TRUE	FALSE
cg14165663	GALR2	17	0.0393998	0.21753	TSS1500	623	17:71581486_71585291	chr17:74070404_74073530	Shore	GI:8051600	17	71581864	FALSE	TRUE	FALSE
cg14312526	FOXL2	3	0.0180715	0.204629	NA	510	3:140146281_140149275	NA	NA	GI:42716284	3	140147981	FALSE	FALSE	FALSE
cg14380517	BTG3	21	0.00265964	0.214106	TSS1500_TSS1500	599	21:17905716_17907712	chr21:18984005_18984298	Shore	GI:28872721	21	17907632	FALSE	FALSE	FALSE
cg14652095	HIST1H1A	6	0.000348372	0.245117	TSS200	169	6:26125429_26126270	chr6:26020671_26021125	Shelf	GI:21264571	6	26126164	FALSE	TRUE	FALSE
cg14686321	FLJ31951	5	0.00366067	0.206238	NA	17		NA	NA	GI:21389514	5	158567395	FALSE	FALSE	FALSE
cg14726637	CR1	1	7.94146e-06	0.32536	TSS200_TSS200	194	1:205735785_205736813	chr1:207669637_207670015	Shore	GI:18490996	1	205735931	FALSE	FALSE	FALSE
cg14785479	SCARF2	22	0.00474347	0.22287	TSS1500_TSS1500	389	22:19120497_19122837	chr22:20790638_20792665	Island	GI:33598936	22	19122535	FALSE	FALSE	FALSE
cg15043057	CTPS	1	0.00174767	0.239662	TSS1500	655	1:41216898_41218985	chr1:41444870_41446116	Shore	GI:4503132	1	41217375	FALSE	FALSE	FALSE
cg15127733	HSPA12B	20	0.000288145	0.227162	5'UTR	228	20:3661055_3661629	chr20:3713159_3713515	Shore	GI:31317302	20	3661584	FALSE	FALSE	FALSE
cg15320474	UBD	6	0.00266552	-0.206859	TSS1500	303				GI:50355987	6	29635984	FALSE	FALSE	FALSE
cg15494458	BPI	20	0.000257467	0.247313	TSS1500	1073				GI:4502446	20	36364926	FALSE	FALSE	FALSE
cg15540820	EOMES	3	0.000246791	0.270436	TSS1500	1498	3:27740182_27740876	chr3:27765196_27765675	Island	GI:22538469	3	27740287	FALSE	TRUE	FALSE
cg15747595	TSPYL5	8	0.0205638	0.256199	1stExon	296	8:98358472_98359735	chr8:98289604_98290404	Island	GI:49410494	8	98359056	FALSE	TRUE	FALSE
cg15748507	PRLHR	10	0.000250545	0.286212	Body	129	10:120343551_120346241	chr10:120353692_120355821	Island	GI:4758473	10	120344617	FALSE	FALSE	FALSE
cg15765694	PPP3R2	9	0.0124456	-0.215437	TSS1500_Body	818		chr9:104357007_104357288	Shore	GI:34303920	9	103397922	FALSE	TRUE	FALSE
cg15787039	SGNE1	15	5.24626e-06	0.272665	5'UTR_5'UTR	225	15:30721114_30721502			GI:4506916	15	30721477	FALSE	FALSE	FALSE
cg15791248	FGFR1	8	0.000425154	0.230518	TSS1500_TSS1500_TSS1500_TSS1500_TSS1500_TSS1500_TSS1500	594		chr8:38325091_38326374	Shore	GI:13186232	8	38445887	FALSE	FALSE	FALSE
cg15799267	ALOX15B	17	0.0341022	0.239274	5'UTR_5'UTR_1stExon_5'UTR_1stExon_1stExon	4				GI:4557308	17	7883131	FALSE	TRUE	FALSE
cg15842276	MTNR1B	11	4.53428e-06	0.237163	TSS200	141	11:92342113_92343227	chr11:92702789_92703434	Shore	GI:69122993	11	92342296	FALSE	FALSE	FALSE
cg15873301	SYN2	3	0.0069061	0.278085	TSS1500_TSS1500	406	3:12020118_12021768	chr3:12045652_12046627	Shore	GI:46399195	3	12020459	FALSE	TRUE	FALSE
cg15928398	ST6GAL1	3	0.000577884	0.258304	TSS1500_TSS1500	566	3:188130446_188132671	chr3:186648174_186649103	Shore	GI:27765090	3	188130644	FALSE	FALSE	FALSE
cg15952487	CD1B	1	0.000685605	-0.20525	Body	525				GI:4502644	1	156567357	FALSE	TRUE	FALSE
cg16232126	SLC5A7	2	5.49386e-05	0.273885	1stExon_5'UTR	10	2:107969161_107970056	chr2:108602824_108603467	Island	GI:21361898	2	107969437	FALSE	FALSE	FALSE
cg16361890	LTC4S	5	0.000110285	0.202833	TSS1500	441		chr5:179222608_179223825	Shelf	GI:22035628	5	179153151	FALSE	TRUE	FALSE
cg16632715	HOXD11	2	2.24136e-05	0.258888	1stExon	29	2:176679513_176681344	chr2:176971706_176972305	Island	GI:23510367	2	176680359	FALSE	FALSE	FALSE
cg16708981	ZNF677	19	0.000556438	0.251315	TSS1500	498	19:58449450_58450521	chr19:53757819_53758148	Shore	GI:33438597	19	58450421	FALSE	FALSE	FALSE
cg16744741	PRKG2	4	0.00893952	-0.216905	1stExon	190				GI:5453977	4	82345049	FALSE	FALSE	FALSE
cg16761581	ADCY4	14	0.00116957	0.366998	1stExon	57	14:23873382_23874334	chr14:24803678_24804353	Island	GI:24497586	14	23873647	FALSE	FALSE	FALSE
cg16772207	MYT1	20	0.00331806	-0.253651	TSS200	20	20:62266213_62266511			GI:41352713	20	62266251	FALSE	FALSE	FALSE
cg16979445	NRM	6	0.0028927	-0.202162	TSS1500	874	6:30767529_30767997			GI:25282390	6	30767622	FALSE	FALSE	FALSE
cg17020834	GRIA1	5	0.00201915	0.202676	1stExon_5'UTR_1stExon_5'UTR	48				GI:6552333	5	152850451	FALSE	FALSE	FALSE
cg17063929	NOX4	11	9.52546e-05	0.269064	5'UTR_TSS200_TSS200_TSS200	146	11:88863867_88864519	chr11:89224416_89224718	Shore	GI:20149638	11	88864447	FALSE	FALSE	FALSE
cg17095936	TBX19	1	0.00460062	-0.283309	Body	350				GI:4827023	1	166517252	FALSE	FALSE	FALSE
cg17162024	UNQ9433	8	0.000132943	0.299895	TSS1500	433	8:53639644_53641328	chr8:53477544_53478627	Island	GI:46409457	8	53641007	FALSE	FALSE	FALSE
cg17188046	T	6	0.000485203	0.246452	TSS200	66	6:166499692_166503561	chr6:166579973_166583423	Island	GI:19743811	6	166502187	FALSE	FALSE	FALSE
cg17241310	BARHL2	1	0.000352024	0.293161	TSS200	62	1:90954376_90957242	chr1:91182509_91182857	Island	GI:39930382	1	90955444	FALSE	FALSE	FALSE
cg17279839	RARRES2	7	2.24136e-05	0.244685	5'UTR	108	7:149668838_149669799	chr7:150037459_150039031	Island	GI:8051632	7	149669531	FALSE	FALSE	FALSE
cg17410236	FLRT2	14	6.48295e-06	0.312656	1stExon_5'UTR	7	14:85065422_85066845	chr14:85996494_85996958	Island	GI:62241047	14	85066248	FALSE	FALSE	FALSE
cg17465304	KIF12	9	0.00492961	-0.214622	TSS200	105	9:115899815_115901565	chr9:116860979_116861591	Island	GI:19923948	9	115901263	FALSE	TRUE	FALSE
cg17771150	LCP1	13	0.00238349	-0.218894	5'UTR	185				GI:7382490	13	45654210	FALSE	TRUE	FALSE
cg17788832	PSKH2	8	5.49761e-05	0.268758	Body	197	8:87150641_87151288	chr8:87081653_87082046	Island	GI:14916454	8	87150770	FALSE	TRUE	FALSE
cg17861230	PDE4C	19	0.00240901	0.224637	Body	115	19:18204370_18205601	chr19:18343496_18344196	Island	GI:4505664	19	18204901	FALSE	FALSE	FALSE
cg18055007	DDAH2	6	0.00239243	0.294449	TSS200	187	6:31805340_31806369	chr6:31695894_31698245	Island	GI:7524353	6	31806205	FALSE	FALSE	FALSE
cg18081258	NDRG2	14	2.82726e-05	0.25596	TSS1500_TSS1500_TSS1500_TSS1500_TSS1500_TSS1500_TSS1500_TSS1500	226	14:20562491_20564111	chr14:21492735_21494270	Island	GI:42544210	14	20564001	FALSE	FALSE	FALSE
cg18129786	ZNF445	3	0.00930353	-0.229023	TSS1500	821		chr3:44518838_44519368	Shore	GI:56797755	3	44494987	FALSE	FALSE	FALSE
cg18159180	CUL7	6	0.00153575	0.218028	TSS1500_TSS1500_Body	559	6:43130018_43130272	chr6:43021125_43021694	Shore	GI:41872645	6	43130191	FALSE	TRUE	FALSE
cg18182399	DES	2	0.0408472	0.242865	1stExon_5'UTR	76	2:219991189_219992151	chr2:220283200_220283750	Shore	GI:55749931	2	219991419	FALSE	TRUE	FALSE
cg18236477	ATP8A2	13	0.0101734	0.208064	Body	49	13:24940557_24941659	chr13:26042693_26043486	Island	GI:38372937	13	24941066	FALSE	TRUE	FALSE
cg18267374	NEF3	8	6.67187e-05	0.230421	TSS1500_5'UTR_1stExon	34	8:24826692_24829288	chr8:24770908_24772547	Island	GI:4885512	8	24827178	FALSE	TRUE	FALSE
cg18267381	ZNF659	3	0.0375384	0.211353	1stExon_5'UTR	382	3:21767324_21768052			GI:13375980	3	21767438	FALSE	TRUE	FALSE
cg18397523	EVX1	7	0.000509642	0.234099	1stExon_5'UTR	70	7:27248572_27250267	chr7:27282086_27283136	Island	GI:24497610	7	27248876	FALSE	FALSE	FALSE
cg18462653	DEFB119	20	0.00046148	-0.247695	Body_Body_Body	230				GI:37704381	20	29441837	FALSE	TRUE	FALSE
cg18555440	MYOD1	11	0.000846844	0.21005	1stExon	528	11:17696873_17700534	chr11:17740789_17743779	Island	GI:23111008	11	17698263	FALSE	FALSE	FALSE
cg18601426	PTPRN2	7	0.000640058	0.209961	TSS1500_TSS1500_TSS1500	802	7:158071751_158074029	chr7:158379328_158381221	Island	GI:19743910	7	158073981	FALSE	FALSE	FALSE
cg18671950	FBN1	15	0.0314253	0.219296	Body	146	15:46723986_46725968	chr15:48936810_48938577	Island	GI:24430140	15	46724245	FALSE	FALSE	FALSE
cg18674980	CA3	8	7.8625e-06	0.323447	TSS1500	123	8:86537665_86538525	chr8:86350765_86351196	Shore	GI:6996001	8	86537833	FALSE	FALSE	FALSE
cg18691434	GPC2	7	6.9618e-05	0.308722	TSS200_TSS1500	435	7:99612634_99613884	chr7:99774733_99775583	Island	GI:22749458	7	99613361	FALSE	FALSE	FALSE
cg18722841	PHOX2A	11	0.000188306	0.215939	1stExon	222	11:71632226_71633530	chr11:71954816_71955659	Island	GI:46249381	11	71632630	FALSE	FALSE	FALSE
cg18946226	MYR8	13	0.00864509	0.201065	5'UTR_1stExon	3				GI:62177126	13	108046504	FALSE	FALSE	FALSE
cg18952647	BNC1	15	9.23797e-06	0.374033	TSS1500	276	15:81742719_81745331	chr15:83951980_83953930	Island	GI:19743791	15	81744748	FALSE	FALSE	FALSE
cg18956481	CYP24A1	20	0.0258585	0.207756	5'UTR_1stExon_1stExon_5'UTR	385	20:52222583_52223813	chr20:52789252_52790986	Island	GI:55770849	20	52223546	FALSE	FALSE	FALSE
cg19006008	F2RL3	19	0.0268008	0.205976	TSS200	58		chr19:17000627_17001398	Shore	GI:4503638	19	16860768	FALSE	FALSE	FALSE
cg19063972	SOX21	13	0.00691615	0.227792	TSS1500	519	13:94160973_94164117	chr13:95363152_95366051	Island	GI:46094055	13	94162909	FALSE	FALSE	FALSE
cg19067730	PPGB	20	2.04217e-06	0.340529	TSS1500_Body_TSS1500_TSS1500	1380	20:43952158_43953882	chr20:44518897_44520361	Shore	GI:4505988	20	43952231	FALSE	TRUE	FALSE
cg19096475	ASAM	11	0.0142243	0.211137	TSS1500	522	11:122570563_122572659	chr11:123066517_123066986	Island	GI:41393588	11	122571739	FALSE	TRUE	FALSE
cg19139729	SULT2A1	19	0.0164097	-0.228513	1stExon_5'UTR	31				GI:29540544	19	53081374	FALSE	TRUE	FALSE
cg19144013	PIR	X	0.0362732	0.22908	TSS1500_TSS1500	282	X:15421076_15421731	chrX:15511311_15511685	Shore	GI:66363695	X	15421667	FALSE	FALSE	FALSE
cg19264571	APCDD1	18	3.55562e-05	0.201539	TSS1500	540	18:10444010_10445490	chr18:10454082_10454296	Island	GI:30387616	18	10444085	FALSE	FALSE	FALSE
cg19280968	PPP1R2	3	0.00101927	0.256302	TSS1500	541	3:196750751_196752143	chr3:195269553_195270363	Shore	GI:34147499	3	196751903	FALSE	FALSE	FALSE
cg19343464	GRIA4	11	0.00228957	0.216147	5'UTR_5'UTR_5'UTR_1stExon_5'UTR	216	11:104986144_104987083	chr11:105481126_105481422	Shore	GI:4557630	11	104986719	FALSE	FALSE	FALSE
cg19352038	PAX3	2	0.000961349	0.206613	TSS1500_TSS1500_TSS1500_TSS1500_TSS1500_5'UTR_TSS1500_TSS1500_TSS1500	1169	2:222872611_222873277	chr2:223162946_223163912	Shore	GI:31563339	2	222873113	FALSE	FALSE	FALSE
cg19456540	SIX6	14	6.80387e-08	0.35861	1stExon	263	14:60045112_60046647	chr14:60975732_60978180	Island	GI:6677978	14	60046038	FALSE	TRUE	FALSE
cg19462352	PROCA1	17	0.00104785	0.205149	1stExon	208	17:24061878_24063665	chr17:27038084_27038919	Island	GI:22748972	17	24062791	FALSE	FALSE	FALSE
cg19466563	SPARCL1	4	8.92327e-05	0.247915	1stExon_1stExon_5'UTR_5'UTR	0				GI:21359870	4	88669530	FALSE	TRUE	FALSE
cg19576304	RAX	18	0.00205765	0.206712	Body	603	18:55090435_55093173	chr18:56939624_56941540	Island	GI:7305450	18	55091002	FALSE	FALSE	FALSE
cg19589427	TNFSF18	1	0.000389256	-0.20496	Body	336				GI:40354198	1	171286343	FALSE	FALSE	FALSE
cg19594666	LEP	7	1.22538e-05	0.303307	TSS200	51	7:127667928_127668724	chr7:127880750_127881375	Island	GI:4557714	7	127668516	FALSE	FALSE	FALSE
cg19614321	RASSF2	20	0.00115587	0.243156	TSS1500	290		chr20:4803013_4804146	Shore	GI:25777674	20	4752581	FALSE	FALSE	FALSE
cg19774122	LAMA2	6	0.00388314	0.210038	NA	280	6:129245749_129246433	NA	NA	GI:28559087	6	129246315	FALSE	FALSE	FALSE
cg19857541	MORC1	3	0.0160018	-0.215372	Body	168	3:110319373_110319935	chr3:108836795_108837089	Island	GI:68161547	3	110319490	FALSE	FALSE	FALSE
cg19885761	CPLX2	5	0.0063254	0.227322	5'UTR_1stExon	36	5:175156069_175157465	chr5:175223609_175224679	Island	GI:56550064	5	175156252	FALSE	TRUE	FALSE
cg20291049	POU3F3	2	0.0153319	0.204367	1stExon	248	2:104835039_104840521	chr2:105468851_105473488	Island	GI:5453935	2	104838649	FALSE	FALSE	FALSE
cg20312687	DEFB118	20	0.00132272	-0.206792	Body	157				GI:16905372	20	29420246	FALSE	TRUE	FALSE
cg20366906	PCDH8	13	0.000504727	0.204903	1stExon_1stExon	393	13:52317356_52321012	chr13:53419897_53422872	Island	GI:14589936	13	52320382	FALSE	FALSE	FALSE
cg20442697	LRRC17	7	0.000151626	0.232057	5'UTR_Body_5'UTR_1stExon_1stExon_Body	20				GI:5031970	7	102340668	FALSE	TRUE	FALSE
cg20449692	CLDN11	3	0.00682764	0.204578	1stExon	255	3:171618793_171620758	chr3:170136242_170137886	Island	GI:33598917	3	171619614	FALSE	FALSE	FALSE
cg20483374	C1QTNF5	11	0.0186765	0.281303	5'UTR_3'UTR	65	11:118715376_118716957	chr11:119210290_119211658	Island	GI:49472831	11	118716856	FALSE	FALSE	FALSE
cg20624391	BVES	6	0.00026396	0.229785	5'UTR_1stExon_5'UTR	394	6:105690697_105692470	chr6:105584148_105585621	Island	GI:59939903	6	105690842	FALSE	TRUE	FALSE
cg20798152	CART	5	7.8625e-06	0.245893	TSS200	94	5:71050507_71051626	chr5:71014917_71015715	Shore	GI:46852394	5	71050656	FALSE	FALSE	FALSE
cg20959866	AJAP1	1	0.00137854	0.26084	TSS1500_TSS1500	1097	1:4613727_4616670	chr1:4713989_4716555	Island	GI:33942062	1	4613868	FALSE	FALSE	FALSE
cg20972214	SLC2A3	12	0.00136351	0.206634	1stExon_5'UTR	53				GI:5902089	12	7980085	FALSE	TRUE	FALSE
cg21087137	MGC26856	12	0.00342341	0.211271	5'UTR_1stExon	6	12:74014606_74014870			GI:22749526	12	74014736	FALSE	FALSE	FALSE
cg21096399	MCAM	11	0.000773732	0.242936	TSS1500	305	11:118692068_118693386	chr11:119186947_119187894	Shore	GI:71274106	11	118693355	FALSE	TRUE	FALSE
cg21137417	SPP2	2	0.000163113	-0.202767	1stExon	110				GI:54262133	2	234624195	FALSE	FALSE	FALSE
cg21226224	SOX17	8	0.0005215	0.249589	NA	324	8:55532627_55535230	NA	NA	GI:31077196	8	55532724	FALSE	FALSE	FALSE
cg21229055	GPM6B	X	0.0008954	0.232012	TSS1500	402	X:13865701_13867179	chrX:13956150_13957061	Shore	GI:50263047	X	13867154	FALSE	FALSE	FALSE
cg21243096	POU3F1	1	0.000173139	0.218423	NA	893	1:38282510_38286276	NA	NA	GI:27545318	1	38284144	FALSE	FALSE	FALSE
cg21269934	FLJ37478	4	0.018708	0.237859	TSS1500	1368	4:2029497_2032981	chr4:2059928_2063181	Island	GI:31341708	4	2030017	FALSE	TRUE	FALSE
cg21271753	TMPRSS6	22	0.00762012	0.226979	Body	242				GI:56682967	22	35829397	FALSE	TRUE	FALSE
cg21296230	GREM1	15	1.38731e-05	0.278991	5'UTR	331	15:30796667_30799245	chr15:33009530_33011696	Island	GI:71164890	15	30797828	FALSE	TRUE	FALSE
cg21301440	CYGB	17	0.00011762	0.217288	TSS1500	768	17:72044760_72046336	chr17:74533281_74534566	Island	GI:38454323	17	72046145	FALSE	FALSE	FALSE
cg21307628	URB	3	0.000230408	-0.257628	TSS1500_TSS1500	975				GI:41152073	3	113843642	FALSE	FALSE	FALSE
cg21359747	ALDH1A3	15	0.0078123	0.229667	Body	575	15:99236455_99238833	chr15:101419261_101421133	Island	GI:4502040	15	99238159	FALSE	TRUE	FALSE
cg21410991	ISL1	5	0.000176951	0.224496	TSS1500	818	5:50714114_50715273	chr5:50678632_50679375	Shore	GI:4504736	5	50714208	FALSE	TRUE	FALSE
cg21458907	CADPS	3	0.000885543	0.227281	5'UTR_5'UTR_1stExon_5'UTR_1stExon_1stExon	252	3:62834482_62837070	chr3:62859617_62861190	Island	GI:34452710	3	62835842	FALSE	FALSE	FALSE
cg21472642	CHN2	7	0.0271558	0.22115	TSS1500	858	7:29199884_29201712	chr7:29233704_29235046	Shore	GI:4757979	7	29199993	FALSE	TRUE	FALSE
cg21475402	BCAN	1	0.00447364	0.290097	5'UTR_5'UTR	400	1:154878094_154879230	chr1:156611639_156612447	Island	GI:38372930	1	154878764	FALSE	TRUE	FALSE
cg21494776	ICAM4	19	4.79013e-05	0.207229	1stExon_1stExon_1stExon	100	19:10258558_10259935	chr19:10397603_10398703	Island	GI:12545400	19	10258780	FALSE	FALSE	FALSE
cg21517055	MGC11271	19	0.00505651	0.209638	5'UTR_TSS1500	192	19:13877160_13878382	chr19:14016665_14017435	Island	GI:31543147	19	13877717	FALSE	FALSE	FALSE
cg21529533	HLA-G	6	0.000709444	0.206368	Body	497	6:29903354_29904626	chr6:29795553_29796594	Island	GI:24797072	6	29903994	FALSE	FALSE	FALSE
cg21570818	FUT5	19	0.000169742	-0.25487	5'UTR	185		chr19:5866711_5867473	Shelf	GI:52485798	19	5821366	FALSE	FALSE	FALSE
cg21601405	CD40	20	0.000405948	0.234282	1stExon_1stExon	100	20:44180138_44180422	chr20:44746822_44747060	Island	GI:23312369	20	44180413	FALSE	FALSE	FALSE
cg21615663	MGC35048	16	0.00682764	-0.216239	5'UTR_5'UTR	133		chr16:19729194_19729896	Shore	GI:23397455	16	19635412	FALSE	TRUE	FALSE
cg21949305	ADORA2A	22	2.24136e-05	0.231415	Body_5'UTR	437				GI:17136146	22	23158655	FALSE	FALSE	FALSE
cg22123464	SLC8A2	19	0.00321552	0.229802	5'UTR	221				GI:57163986	19	52666713	FALSE	FALSE	FALSE
cg22197830	C5orf14	5	0.00197804	0.225895	1stExon_5'UTR	357	5:134237650_134238765	chr5:134209887_134210504	Shore	GI:21362011	5	134237683	FALSE	FALSE	FALSE
cg22234962	C1orf104	1	0.0005215	0.23036	5'UTR_5'UTR_5'UTR	38	1:153557786_153558083	chr1:155292469_155295433	Shore	GI:27735030	1	153557921	FALSE	FALSE	FALSE
cg22289837	CA3	8	0.000366376	0.235283	TSS1500	180		chr8:86350765_86351196	Shore	GI:6996001	8	86537530	FALSE	TRUE	FALSE
cg22319147	CDH5	16	0.000587277	0.246879	5'UTR_1stExon	36				GI:14589894	16	64958100	FALSE	TRUE	FALSE
cg22341310	ZNF541	19	0.000890101	0.228779	Body	429	19:52739817_52741134	chr19:48047796_48049162	Island	GI:14149978	19	52740395	FALSE	FALSE	FALSE
cg22418909	SFRP1	8	0.00235903	0.238754	1stExon_5'UTR	242	8:41284820_41286784	chr8:41165852_41167140	Island	GI:56117837	8	41285895	FALSE	FALSE	FALSE
cg22471346	GAS7	17	0.00323498	0.219409	NA	395	17:10041659_10043517	NA	NA	GI:41406075	17	10042198	FALSE	FALSE	FALSE
cg22660578	LHX1	17	9.76073e-05	0.274329	TSS1500	470	17:32365846_32370498	chr17:35291899_35300875	Island	GI:30410784	17	32368142	FALSE	FALSE	FALSE
cg22670329	CXCL6	4	0.000267401	0.236755	TSS200	338		chr4:74702420_74702627	Shore	GI:52851409	4	74920939	FALSE	TRUE	FALSE
cg22692158	PRB4	12	0.00449381	-0.214589	TSS1500	478				GI:41349489	12	11355111	FALSE	FALSE	FALSE
cg22740835	DDR2	1	3.83371e-05	0.2921	5'UTR_5'UTR	331				GI:62420883	1	160869183	FALSE	TRUE	FALSE
cg22783363	TNFRSF10D	8	0.000830174	0.218633	TSS200	13	8:23076422_23077641	chr8:23021056_23021588	Island	GI:42544227	8	23077498	FALSE	FALSE	FALSE
cg22799132	TRPC5	X	0.000632192	0.213801	5'UTR_TSS1500_1stExon	509		chrX:111325082_111325302	Shore	GI:6912735	X	111212151	FALSE	FALSE	FALSE
cg22815110	FOXD3	1	0.00282646	0.236783	1stExon	203	1:63560296_63563122	chr1:63782394_63790471	Island	GI:6912371	1	63561521	FALSE	TRUE	FALSE
cg22862656	SCGB2A2	11	0.000883793	-0.202661	1stExon_5'UTR	29				GI:4505168	11	61794235	FALSE	FALSE	TRUE
cg22881914	NID2	14	0.00582004	0.283778	TSS1500	201	14:51604216_51606602	chr14:52534581_52536722	Island	GI:33469988	14	51605897	FALSE	TRUE	FALSE
cg23037403	ZNF454	5	0.000111528	0.27076	TSS200	41	5:178300061_178301434	chr5:178367620_178368725	Island	GI:32699014	5	178300789	FALSE	TRUE	FALSE
cg23092823	PODN	1	2.24136e-05	0.209069	Body	727	1:53299992_53301730	chr1:53527572_53528974	Island	GI:45505136	1	53301200	FALSE	FALSE	FALSE
cg23189044	KCNE3	11	0.000202741	0.294501	5'UTR	424	11:73855641_73856427	chr11:74178175_74178801	Shore	GI:62388886	11	73855762	FALSE	TRUE	FALSE
cg23207990	SFRP2	4	1.23799e-05	0.277368	TSS1500	NA	4:154928849_154930376	chr4:154709512_154710827	Island		4	154929985	FALSE	TRUE	FALSE
cg23213217	DEGS1	1	0.000124882	-0.230066	TSS1500_TSS1500	773	1:222436457_222436832	chr1:224370585_224371755	Shore	GI:21614500	1	222436778	FALSE	FALSE	FALSE
cg23282559	KL	13	0.0163939	0.213366	1stExon	559	13:32487803_32489516	chr13:33589928_33591428	Island	GI:24497613	13	32489130	FALSE	TRUE	FALSE
cg23290344	NEF3	8	3.98608e-06	0.324065	TSS1500_1stExon	159	8:24826692_24829288	chr8:24770908_24772547	Island	GI:4885512	8	24827371	FALSE	TRUE	FALSE
cg23303408	POU4F3	5	0.00039147	0.212177	5'UTR_1stExon	79	5:145698070_145700672	chr5:145718289_145720095	Island	GI:4505964	5	145698790	FALSE	FALSE	FALSE
cg23316360	EDNRB	13	0.00064274	0.274191	5'UTR_1stExon_5'UTR_1stExon_5'UTR	NA	13:77390197_77391989	chr13:78492425_78493382	Island		13	77390917	FALSE	FALSE	FALSE
cg23317501	UGT3A1	5	0.000105139	0.246471	Body	284				GI:24432082	5	36026972	FALSE	TRUE	TRUE
cg23363832	RBP1	3	0.0428743	0.205489	TSS1500_TSS1500_TSS1500	NA	3:140740275_140741996	chr3:139257712_139257949	Shore		3	140741629	FALSE	FALSE	FALSE
cg23391785	DNM3	1	0.000202741	0.348358	Body_Body	334	1:170076556_170078344	chr1:171810467_171811325	Island	GI:42544242	1	170077595	FALSE	TRUE	FALSE
cg23432345	HOXA7	7	9.09437e-05	0.260488	1stExon	143	7:27162023_27163571	chr7:27195601_27196567	Island	GI:24497555	7	27162678	FALSE	FALSE	FALSE
cg23502772	MGC42105	5	0.0180592	0.202971	TSS1500	352	5:43227557_43229065	chr5:43191974_43193155	Island	GI:37059769	5	43227732	FALSE	TRUE	FALSE
cg23555120	NUAK1	12	0.00127788	0.202741	TSS200	52	12:105056077_105058153	chr12:106532106_106533696	Shore	GI:48374438	12	105057993	FALSE	TRUE	FALSE
cg23563234	PCDHGB7	5	0.00579849	0.282231	Body_Body_Body_Body_1stExon_Body_5'UTR_Body_Body_Body_Body_5'UTR_Body_Body_1stExon_Body_Body_Body_Body_Body	4	5:140777221_140777959	chr5:140797162_140797701	Island	GI:14270506	5	140777470	FALSE	FALSE	TRUE
cg23571857	BIRC4BP	17	0.00026396	0.238094	TSS1500_TSS1500	258				GI:40288190	17	6599622	FALSE	FALSE	FALSE
cg23743472	C11orf38	11	0.000826137	-0.201804	NA	520		NA	NA	GI:47086458	11	125154444	FALSE	FALSE	FALSE
cg24169822	HOXA4	7	0.00304211	0.217092	TSS1500	595	7:27136060_27137536	chr7:27169572_27170638	Shore	GI:24497492	7	27137519	FALSE	FALSE	FALSE
cg24199834	POU4F2	4	3.63909e-05	0.310241	1stExon_5'UTR	38	4:147778503_147781596	chr4:147559205_147561901	Island	GI:4758947	4	147779576	FALSE	FALSE	FALSE
cg24272559	LOC116123	1	0.00751647	-0.208175	TSS1500	437				GI:20270324	1	164839340	FALSE	TRUE	FALSE
cg24315815	PLSCR4	3	0.00118619	0.217542	TSS1500_TSS1500_TSS1500_TSS1500	709	3:147450909_147452341	chr3:145968334_145969008	Shore	GI:9966818	3	147452269	FALSE	FALSE	FALSE
cg24335895	COX7A1	19	0.000964953	0.228177	TSS200	0	19:41335049_41335665	chr19:36642327_36643585	Shore	GI:18105034	19	41335611	FALSE	FALSE	FALSE
cg24365867	MRVI1	11	0.00927689	0.200546	TSS1500_TSS200_TSS200	60				GI:18490992	11	10672171	FALSE	FALSE	FALSE
cg24496666	GIPC2	1	0.00146066	0.234232	1stExon	390	1:78283822_78285119	chr1:78511577_78512161	Island	GI:41393578	1	78284567	FALSE	TRUE	FALSE
cg24512973	MUC1	1	0.00591011	-0.215596	Body_Body_Body_Body_Body_Body_Body	916	1:153427587_153428471	chr1:155163434_155163818	Shore	GI:65301116	1	153428408	FALSE	FALSE	FALSE
cg24625388	NEBL	10	6.9618e-05	-0.234757	TSS1500	742	10:21502013_21503883	chr10:21462128_21463808	Shore	GI:47087156	10	21503864	FALSE	TRUE	FALSE
cg24628744	H2AFY	5	0.000639787	0.230817	TSS1500_TSS200_TSS1500_TSS1500	77	5:134761885_134763912	chr5:134734096_134735261	Shore	GI:20336744	5	134763553	FALSE	TRUE	FALSE
cg24641737	DENND2D	1	0.000534897	-0.225975	1stExon_5'UTR	10		chr1:111746337_111747303	Shelf	GI:34147689	1	111544794	FALSE	FALSE	FALSE
cg24673765	HSPB6	19	0.000441124	0.207857	1stExon_TSS1500	61	19:40939387_40939960	chr19:36246328_36247982	Island	GI:21389432	19	40939709	FALSE	TRUE	FALSE
cg24697184	TTC22	1	0.0238584	0.266084	1stExon_1stExon	293	1:55038749_55039824	chr1:55266277_55267058	Island	GI:8923572	1	55039166	FALSE	TRUE	FALSE
cg24715245	UCHL1	4	0.00293879	0.242218	TSS200	135	4:40953363_40954754	chr4:41258759_41259867	Island	GI:34147658	4	40953551	FALSE	TRUE	FALSE
cg24920358	PPIE	1	0.0114158	0.229729	TSS1500_TSS1500_TSS1500	245	1:39976458_39978042	chr1:40204312_40204739	Shore	GI:45439314	1	39976872	FALSE	TRUE	FALSE
cg24989962	PTGDR	14	0.00171859	0.291902	TSS200	145	14:51803838_51805763	chr14:52734207_52735486	Island	GI:38505191	14	51804036	FALSE	FALSE	FALSE
cg25033144	FLJ00060	19	0.00423942	-0.218757	Body	120				GI:45331210	19	59740102	FALSE	TRUE	FALSE
cg25033993	STX1B2	16	0.0127119	0.203053	TSS1500	597	16:30929010_30930052			GI:16418378	16	30929873	FALSE	FALSE	FALSE
cg25047280	HOXA9	7	0.00369602	0.235534	NA	330	7:27170287_27173690	NA	NA	GI:24497557	7	27172004	FALSE	FALSE	FALSE
cg25050026	MFSD1	3	1.17438e-05	0.217417	TSS1500_TSS1500	502	3:160001706_160003429	chr3:158519509_158520329	Shore	GI:12232392	3	160002104	FALSE	TRUE	FALSE
cg25300386	COL1A2	7	0.00358169	0.203595	1stExon_5'UTR	115	7:93861712_93862026			GI:48762933	7	93861924	FALSE	FALSE	FALSE
cg25462291	HEYL	1	0.00111162	0.270583	NA	262	1:39877450_39878424	NA	NA	GI:19923414	1	39877643	FALSE	FALSE	FALSE
cg25465406	GUCY2D	17	0.000345124	0.267134	5'UTR	110	17:7846663_7848252	chr17:7905927_7907445	Island	GI:4504216	17	7846823	FALSE	TRUE	FALSE
cg25511429	NRN1	6	0.00186263	0.266305	TSS1500	492	6:5951588_5953444	chr6:6008857_6009299	Shore	GI:34878876	6	5953124	FALSE	FALSE	FALSE
cg25550573	FLJ23191	4	4.86807e-05	0.240605	NA	719	4:122210986_122213938	NA	NA	GI:21362035	4	122213738	FALSE	FALSE	FALSE
cg25691167	FERD3L	7	4.0893e-05	0.263815	1stExon	83	7:19150354_19151721	chr7:19184818_19185033	Island	GI:40217806	7	19151486	FALSE	TRUE	FALSE
cg25720804	TLX3	5	0.00123594	0.266509	1stExon	101	5:170667594_170672661	chr5:170735169_170739863	Island	GI:50355977	5	170668994	FALSE	FALSE	FALSE
cg25763788	HTR1B	6	0.0112973	0.211663	1stExon	170	6:78228521_78230146	chr6:78172231_78174088	Island	GI:4504532	6	78229669	FALSE	TRUE	FALSE
cg25764191	INA	10	1.17438e-05	0.36458	NA	295	10:105026442_105028852	NA	NA	GI:39725658	10	105027205	FALSE	FALSE	FALSE
cg25802093	SPAG6	10	2.82726e-05	0.339925	TSS1500_TSS1500	361	10:22673932_22675060	chr10:22634000_22634862	Island	GI:27262639	10	22674044	FALSE	FALSE	FALSE
cg25902889	FSD1	19	0.00172491	0.216217	Body	399		chr19:4304542_4305122	Island	GI:13236584	19	4256090	FALSE	FALSE	FALSE
cg25908985	IHH	2	8.17082e-05	0.332633	1stExon	124	2:219632914_219634448	chr2:219924819_219926130	Island	GI:51467740	2	219633309	FALSE	FALSE	FALSE
cg25942450	TLX3	5	0.00190785	0.211804	TSS200	37	5:170667594_170672661	chr5:170735169_170739863	Island	GI:50355977	5	170668856	FALSE	FALSE	FALSE
cg26043257	CD38	4	3.57334e-05	0.256353	1stExon	307	4:15389056_15389981	chr4:15779998_15780729	Island	GI:38454325	4	15389336	FALSE	TRUE	FALSE
cg26090652	C1QTNF5	11	0.0285047	0.206145	5'UTR_3'UTR	141	11:118715376_118716957	chr11:119210290_119211658	Island	GI:49472831	11	118716650	FALSE	FALSE	FALSE
cg26128092	WDR8	1	9.29533e-05	0.315146	TSS1500	913	1:3556965_3559547	chr1:3566445_3569636	Island	GI:16445433	1	3557410	FALSE	TRUE	FALSE
cg26186727	NETO1	18	0.00121408	0.202959	1stExon_5'UTR	276	18:68684832_68688500	chr18:70533965_70536871	Island	GI:20452469	18	68685514	FALSE	FALSE	FALSE
cg26189983	TNFRSF1B	1	5.59195e-05	0.282552	Body	640	1:12149317_12150604	chr1:12226876_12227712	Island	GI:23312365	1	12150287	FALSE	TRUE	FALSE
cg26416466	MEGF11	15	0.00885904	0.204694	TSS1500	633	15:64333591_64333985	chr15:66544432_66546134	Shore	GI:14192940	15	64333762	FALSE	TRUE	FALSE
cg26521404	HOXA9	7	0.00713899	0.369929	1stExon	168	7:27170287_27173690	chr7:27203915_27206462	Island	GI:24497557	7	27171506	FALSE	FALSE	FALSE
cg26557658	FAM43B	1	0.00102121	0.243321	TSS200	145	1:20751294_20753336	chr1:20878894_20880592	Shore	GI:46409305	1	20751374	FALSE	FALSE	FALSE
cg26626089	PRKCG	19	0.00305405	0.204877	1stExon	398		chr19:54385315_54385604	Shore	GI:47132626	19	59077677	FALSE	TRUE	FALSE
cg26922202	OR2S2	9	0.0011308	-0.206237	NA	81		NA	NA	GI:10092668	9	35947984	FALSE	FALSE	FALSE
cg27120999	HSPA2	14	0.00386425	0.20537	1stExon	NA	14:64075878_64079365	chr14:65006874_65009197	Island		14	64077803	FALSE	TRUE	FALSE
cg27188703	FAIM2	12	0.000584658	0.255849	1stExon_5'UTR	139	12:48583772_48584401	chr12:50297580_50297988	Island	GI:34101289	12	48583848	FALSE	TRUE	FALSE
cg27196745	PTPRO	12	0.000526254	0.211828	TSS200_TSS200	168	12:15366460_15367398	chr12:15475318_15475901	Island	GI:13677212	12	15366586	FALSE	FALSE	FALSE
cg27223047	FBN2	5	0.000282473	0.237738	TSS1500	1090	5:127900322_127902975	chr5:127872563_127874945	Island	GI:66346694	5	127902724	FALSE	TRUE	FALSE
cg27342801	REG3A	2	0.000925264	-0.2763	TSS1500_TSS1500_TSS1500	394				GI:21070992	2	79240781	FALSE	FALSE	FALSE
cg27383956	FLJ13265	19	0.00119826	-0.209649	TSS1500	338	19:45423823_45424764	chr19:40732075_40732665	Shore	GI:13376317	19	45424742	FALSE	FALSE	FALSE
cg27389185	ZNF540	19	5.21971e-05	0.216523	TSS200	185	19:42733846_42734771	chr19:38039561_38040395	Shore	GI:32306517	19	42733963	FALSE	TRUE	FALSE
cg27409364	KCNC1	11	4.03804e-05	0.211555	NA	203	11:17712319_17714962	NA	NA	GI:24497454	11	17714319	FALSE	FALSE	FALSE
cg27553955	KCNG3	2	5.24626e-06	0.214232	1stExon_1stExon	911	2:42573131_42575803	chr2:42719784_42722166	Island	GI:27436991	2	42573830	FALSE	FALSE	FALSE
cg27610561	SLC2A10	20	0.000224643	-0.269589	TSS1500	495	20:44771144_44772430	chr20:45338071_45338663	Shore	GI:39777591	20	44771191	FALSE	FALSE	FALSE
cg27626299	EVX1	7	0.00108537	0.282571	1stExon_5'UTR	10	7:27248572_27250267	chr7:27282086_27283136	Island	GI:24497610	7	27248956	FALSE	TRUE	FALSE

## Sheet: Table S3
CII signatures	SYMBOL	CHR	adj.P.Val	C2vsC0	Dist. to TSS	CpG Island	Islands Name (UCSC)	Relation to CpG Island (UCSC)	Gene ID	Chromosome	Coordinate	SNP at CpG	SNP at probe	Cross_reactive
cg11657808	RYR2	1	5.33197e-06	0.624501	248	1:235271651_235273428	chr1:237205126_237206644	Island	GI:4506756	1	235272573	FALSE	TRUE	FALSE
cg12374721	PRAC	17	1.33577e-05	0.617919	242	17:44154292_44154687	chr17:46800533_46800746	Shore	GI:40805838	17	44154639	FALSE	TRUE	FALSE
cg19456540	SIX6	14	5.20829e-09	0.614011	263	14:60045112_60046647	chr14:60975732_60978180	Island	GI:6677978	14	60046038	FALSE	TRUE	FALSE
cg27188703	FAIM2	12	7.80101e-07	0.612083	139	12:48583772_48584401	chr12:50297580_50297988	Island	GI:34101289	12	48583848	FALSE	TRUE	FALSE
cg09516965	PTGDR	14	0.00019652	0.610887	98	14:51803838_51805763	chr14:52734207_52735486	Island	GI:38505191	14	51804279	FALSE	TRUE	FALSE
cg23391785	DNM3	1	1.9814e-06	0.609959	334	1:170076556_170078344	chr1:171810467_171811325	Island	GI:42544242	1	170077595	FALSE	TRUE	FALSE
cg01295203	PRDM14	8	1.2174e-06	0.606426	637	8:71144163_71147771	chr8:70981873_70984888	Island	GI:41349468	8	71146753	FALSE	FALSE	FALSE
cg06274159	ZFP42	4	2.60791e-06	0.596898	58	4:189153056_189154305	chr4:188916605_188916876	Island	GI:42476270	4	189153861	FALSE	FALSE	FALSE
cg22881914	NID2	14	3.58662e-05	0.595962	201	14:51604216_51606602	chr14:52534581_52536722	Island	GI:33469988	14	51605897	FALSE	TRUE	FALSE
cg13398291	SFRP1	8	1.7011e-05	0.594873	NA	8:41284820_41286784	chr8:41165852_41167140	Island		8	41285326	FALSE	TRUE	FALSE
cg01561916	HAAO	2	0.000618856	0.587771	454	2:42873041_42874496	chr2:43019665_43020509	Island	GI:6912405	2	42873673	FALSE	TRUE	FALSE
cg17108819	CD8A	2	1.30546e-06	0.58523	114	2:86869360_86871837	chr2:87015974_87018182	Island	GI:27886640	2	86871464	FALSE	FALSE	FALSE
cg14859460	GRM6	5	1.9212e-06	0.582572	120	5:178353697_178355005	chr5:178421225_178422337	Island	GI:6006006	5	178354850	FALSE	TRUE	FALSE
cg13958426	C1orf114	1	3.10712e-07	0.5818	33	1:167662982_167663571	chr1:169396621_169396869	Island	GI:10880974	1	167663261	FALSE	TRUE	FALSE
cg18630040	PLA2G7	6	3.64479e-06	0.579854	119	6:46809996_46811568	chr6:46702736_46703316	Island	GI:31543409	6	46810942	FALSE	FALSE	FALSE
cg08047907	C1orf114	1	3.10712e-07	0.578244	188	1:167662982_167663571	chr1:169396621_169396869	Island	GI:10880974	1	167663482	FALSE	FALSE	FALSE
cg01777397	RSNL2	2	2.66914e-07	0.572469	372	2:29191252_29192588	chr2:29337983_29338909	Shore	GI:31982880	2	29191450	FALSE	TRUE	FALSE
cg25764191	INA	10	4.76347e-07	0.571852	295	10:105026442_105028852	NA	NA	GI:39725658	10	105027205	FALSE	FALSE	FALSE
cg22619018	CSMD1	8	3.90787e-05	0.5714	296	8:4838500_4840154	chr8:4848968_4852635	Island	GI:41393594	8	4840032	FALSE	TRUE	FALSE
cg07080358	C2orf32	2	6.6822e-05	0.570243	336	2:68399390_68400827	chr2:68546339_68547111	Island	GI:24308070	2	68400011	FALSE	TRUE	FALSE
cg18956481	CYP24A1	20	2.79495e-05	0.569983	385	20:52222583_52223813	chr20:52789252_52790986	Island	GI:55770849	20	52223546	FALSE	FALSE	FALSE
cg25583174	FGF2	4	3.87751e-06	0.569843	523	4:123966926_123968501	chr4:123747740_123748980	Island	GI:41352694	4	123967836	FALSE	TRUE	FALSE
cg00995327	CHST2	3	3.00324e-06	0.566574	179	3:144320056_144323848	chr3:142837885_142840838	Island	GI:71067350	3	144321537	FALSE	FALSE	FALSE
cg25908985	IHH	2	3.05254e-06	0.56401	124	2:219632914_219634448	chr2:219924819_219926130	Island	GI:51467740	2	219633309	FALSE	FALSE	FALSE
cg00679738	FAM89A	1	3.7619e-05	0.563177	739	1:229241541_229243791	chr1:231175062_231176317	Island	GI:38348389	1	229241869	FALSE	FALSE	FALSE
cg05937453	SFRP5	10	1.42676e-05	0.561516	NA	10:99520826_99522150	chr10:99531025_99531968	Island		10	99521755	FALSE	FALSE	FALSE
cg14991487	HOXD9	2	1.57542e-05	0.561022	316	2:176694360_176697263	chr2:176986424_176988291	Island	GI:23397673	2	176695650	FALSE	FALSE	FALSE
cg22598028	ZNF660	3	1.24787e-06	0.559749	36	3:44601241_44601817	chr3:44626325_44626794	Island	GI:28212277	3	44601496	FALSE	FALSE	FALSE
cg17410236	FLRT2	14	2.44986e-07	0.558887	7	14:85065422_85066845	chr14:85996494_85996958	Island	GI:62241047	14	85066248	FALSE	FALSE	FALSE
cg04048259	EDN3	20	6.56815e-06	0.558409	153	20:57308563_57309693	chr20:57875317_57876126	Island	GI:46370058	20	57308741	FALSE	FALSE	FALSE
cg13801416	AKR1B1	7	5.97712e-05	0.556173	31	7:133793468_133794751	chr7:134143115_134144063	Island	GI:24497579	7	133794459	FALSE	FALSE	FALSE
cg18815943	FOXE3	1	0.000165125	0.55513	570	1:47654351_47655785	chr1:47881896_47883065	Island	GI:11386196	1	47654901	FALSE	FALSE	FALSE
cg17162024	UNQ9433	8	9.02105e-07	0.554835	433	8:53639644_53641328	chr8:53477544_53478627	Island	GI:46409457	8	53641007	FALSE	FALSE	FALSE
cg03168582	DMRT1	9	0.000711603	0.554813	160	9:831240_833434	chr9:841374_843364	Island	GI:62241025	9	831850	FALSE	TRUE	FALSE
cg09649610	GNG4	1	2.09031e-07	0.554195	15	1:233878398_233881230	chr1:235811841_235814066	Island	GI:21314630	1	233880662	FALSE	FALSE	FALSE
cg07307078	TUBB6	18	1.74335e-07	0.55249	627	18:12297135_12299229	chr18:12307554_12309043	Island	GI:14210535	18	12297630	FALSE	FALSE	FALSE
cg02126753	AEBP1	7	3.79278e-06	0.552021	38	7:44110152_44111361			GI:53692188	7	44110523	FALSE	FALSE	FALSE
cg25720804	TLX3	5	3.67717e-06	0.55046	101	5:170667594_170672661	chr5:170735169_170739863	Island	GI:50355977	5	170668994	FALSE	FALSE	FALSE
cg13577076	PRKAR1B	7	1.63067e-08	0.547428	323	7:718064_719102	chr7:750788_751237	Shore	GI:38257138	7	718982	FALSE	TRUE	FALSE
cg06151165	VSX1	20	2.38752e-05	0.54641	513	20:25009572_25011060	chr20:25061761_25062928	Island	GI:40806214	20	25010254	FALSE	FALSE	FALSE
cg07703401	HBQ1	16	3.73847e-07	0.545199	6	16:169874_171815	chr16:230301_231761	Island	GI:14456712	16	170341	FALSE	TRUE	FALSE
cg18416881	AKR1B1	7	1.40739e-05	0.544422	65	7:133793468_133794751	chr7:134143115_134144063	Island	GI:24497579	7	133794363	FALSE	TRUE	FALSE
cg04534765	GALR1	18	3.88524e-07	0.539765	636	18:73090255_73093032	chr18:74961556_74963822	Island	GI:6031165	18	73091357	FALSE	FALSE	FALSE
cg09643544	ZNF177	19	1.17607e-07	0.539677	0	19:9334490_9335153	chr19:9473589_9474001	Island	GI:4508008	19	9334696	FALSE	TRUE	FALSE
cg12727795	PDGFRB	5	2.03588e-06	0.536594	273	5:149515696_149515975			GI:68216043	5	149515888	FALSE	TRUE	FALSE
cg13912117	ADCY8	8	3.99826e-05	0.5358	117	8:132120798_132124201	chr8:132052203_132054749	Island	GI:4557256	8	132123737	FALSE	TRUE	FALSE
cg05436658	PRKCB1	16	1.14718e-07	0.533909	246	16:23754203_23756010	chr16:23846941_23848102	Island	GI:47157320	16	23755069	FALSE	TRUE	FALSE
cg17923358	RELN	7	2.14702e-06	0.533469	344	7:103416429_103418531	chr7:103629525_103630652	Island	GI:27436937	7	103416854	FALSE	FALSE	FALSE
cg08260891	PPGB	20	1.14718e-07	0.532959	1402	20:43952158_43953882	chr20:44518897_44520361	Shore	GI:4505988	20	43952209	FALSE	TRUE	FALSE
cg04920951	GSTP1	11	0.00245786	0.531651	NA	11:67106980_67108634	chr11:67350928_67351953	Island		11	67107847	FALSE	FALSE	FALSE
cg15042080	TMEM74	8	0.00268133	0.529107	14	8:109868266_109869213	chr8:109799429_109799847	Island	GI:23308544	8	109868932	FALSE	TRUE	FALSE
cg12717594	RECK	9	6.66398e-05	0.528368	548	9:36026087_36027670	chr9:36036798_36037564	Island	GI:11863155	9	36027454	FALSE	TRUE	FALSE
cg17525406	AJAP1	1	0.000847529	0.528051	415	1:4613727_4616670	chr1:4713989_4716555	Island	GI:33942062	1	4615380	FALSE	TRUE	FALSE
cg03538436	NOS1	12	3.78701e-05	0.528027	212	12:116282437_116283985	chr12:117798076_117799448	Island	GI:10835172	12	116283753	FALSE	FALSE	FALSE
cg02164046	SST	3	1.62679e-07	0.526842	53	3:188870156_188871038	chr3:187387914_187388176	Island	GI:71979669	3	188870842	FALSE	FALSE	FALSE
cg01839464	DCC	18	2.35735e-06	0.526804	NA	18:48122009_48122893	chr18:49868377_49868759	Island		18	48122475	FALSE	FALSE	FALSE
cg26721264	GALR1	18	2.36901e-05	0.526406	6	18:73090255_73093032	chr18:74961556_74963822	Island	GI:6031165	18	73090715	FALSE	FALSE	FALSE
cg19067730	PPGB	20	1.17607e-07	0.526232	1380	20:43952158_43953882	chr20:44518897_44520361	Shore	GI:4505988	20	43952231	FALSE	TRUE	FALSE
cg10362591	SLC6A2	16	5.56e-05	0.525081	691	16:54246902_54248577	chr16:55689598_55690895	Island	GI:65506986	16	54247366	FALSE	FALSE	FALSE
cg19018097	FLJ30934	11	0.000126645	0.524081	82	11:65357151_65358255	chr11:65601069_65601551	Island	GI:72534837	11	65357904	FALSE	FALSE	FALSE
cg13323752	SLC2A14	12	7.30768e-06	0.523281	72	12:7916455_7917428	chr12:8025364_8025908	Island	GI:24475843	12	7916834	FALSE	FALSE	TRUE
cg02595219	KCNE3	11	2.14702e-06	0.523243	223	11:73855641_73856427	chr11:74178175_74178801	Island	GI:62388886	11	73856409	FALSE	FALSE	FALSE
cg22037648	SEMA3B	3	0.000729278	0.523204	NA	3:50285369_50286362	chr3:50310445_50311397	Island		3	50286013	FALSE	FALSE	FALSE
cg26162582	KCNA6	12	8.23252e-06	0.521929	49	12:4788356_4789953	chr12:4918273_4919657	Island	GI:25952089	12	4788652	FALSE	FALSE	FALSE
cg21226224	SOX17	8	8.47482e-07	0.518661	324	8:55532627_55535230	NA	NA	GI:31077196	8	55532724	FALSE	FALSE	FALSE
cg23290344	NEF3	8	1.47753e-07	0.518258	159	8:24826692_24829288	chr8:24770908_24772547	Island	GI:4885512	8	24827371	FALSE	TRUE	FALSE
cg23097006	VSX1	20	7.52205e-06	0.517819	1050	20:25011730_25013982	chr20:25063838_25065525	Shore	GI:40806214	20	25011817	FALSE	FALSE	FALSE
cg25465406	GUCY2D	17	2.72108e-06	0.517582	110	17:7846663_7848252	chr17:7905927_7907445	Island	GI:4504216	17	7846823	FALSE	TRUE	FALSE
cg20723355	FBXO39	17	6.9789e-06	0.516745	25	17:6619831_6620556	chr17:6679205_6679710	Island	GI:23397499	17	6620321	FALSE	FALSE	FALSE
cg24130010	CHODL	21	1.70704e-06	0.51671	26	21:18538786_18539779	NA	NA	GI:20127635	21	18539047	FALSE	FALSE	FALSE
cg26117023	DOK1	2	0.00238923	0.516679	236	2:74634262_74636287	chr2:74781494_74782685	Island	GI:4755133	2	74635604	FALSE	FALSE	FALSE
cg08788717	STK33	11	5.3257e-05	0.516394	3	11:8571836_8572615	chr11:8615397_8615889	Island	GI:44890053	11	8572082	FALSE	FALSE	FALSE
cg25691167	FERD3L	7	8.90949e-07	0.515681	83	7:19150354_19151721	chr7:19184818_19185033	Island	GI:40217806	7	19151486	FALSE	TRUE	FALSE
cg18877506	PDPN	1	4.32718e-05	0.515482	303	1:13782043_13783604	chr1:13910137_13910868	Island	GI:54792055	1	13783142	FALSE	TRUE	FALSE
cg02250594	ONECUT2	18	1.21145e-06	0.514996	436	18:53252264_53255385	chr18:55103154_55108853	Island	GI:4758847	18	53254351	FALSE	FALSE	FALSE
cg18722841	PHOX2A	11	1.71289e-07	0.514765	222	11:71632226_71633530	chr11:71954816_71955659	Island	GI:46249381	11	71632630	FALSE	FALSE	FALSE
cg06908778	SPAG6	10	1.5146e-05	0.514341	203	10:22673932_22675060	chr10:22634000_22634862	Island	GI:27262639	10	22674608	FALSE	TRUE	FALSE
cg08572611	ACTL6B	7	6.52378e-05	0.51421	136	7:100091590_100092362	chr7:100253782_100254150	Island	GI:21536352	7	100091850	FALSE	FALSE	FALSE
cg15364537	MFSD4	1	0.00234659	0.513021	148	1:203804262_203805336	chr1:205537751_205538443	Island	GI:37059798	1	203804933	FALSE	FALSE	FALSE
cg20415809	ITGA4	2	6.41086e-05	0.512605	236	2:182029884_182031407	chr2:182321761_182323029	Island	GI:67191026	2	182030100	FALSE	FALSE	FALSE
cg09053680	UTF1	10	0.000725024	0.511159	336	10:134892848_134895213	chr10:135043221_135044560	Island	GI:71043875	10	134894104	FALSE	FALSE	FALSE
cg03958979	NR2E1	6	7.53098e-07	0.51099	875	6:108591543_108597244	chr6:108485671_108490539	Island	GI:21361108	6	108593080	FALSE	FALSE	FALSE
cg09260089	NKX6-2	10	6.54341e-07	0.508488	408	10:134447362_134452718	chr10:134597357_134602649	Island	GI:28912911	10	134449850	FALSE	TRUE	FALSE
cg17872757	FLI1	11	0.000369538	0.508037	191	11:128067557_128070534	chr11:128562671_128565011	Island	GI:7110592	11	128069390	FALSE	FALSE	FALSE
cg02748539	SLC9A3	5	4.24801e-06	0.507814	178	5:576269_577990	chr5:523676_524887	Island	GI:6806920	5	577269	FALSE	FALSE	FALSE
cg12680609	ZFP41	8	1.11129e-06	0.507799	609	8:144399366_144401373	NA	NA	GI:74271835	8	144399875	FALSE	FALSE	FALSE
cg12005098	SLC16A12	10	5.29514e-05	0.507295	25	10:91284810_91285992	chr10:91294947_91295925	Island	GI:47106049	10	91285318	FALSE	FALSE	FALSE
cg14458834	HOXB4	17	2.02658e-05	0.507174	349	17:44009922_44011032	chr17:46655215_46655604	Island	GI:45580720	17	44010393	FALSE	TRUE	FALSE
cg20449692	CLDN11	3	3.97435e-05	0.506919	255	3:171618793_171620758	chr3:170136242_170137886	Island	GI:33598917	3	171619614	FALSE	FALSE	FALSE
cg22879515	BTG4	11	0.000370583	0.506874	451	11:110888181_110889264	chr11:111383168_111383892	Island	GI:28872723	11	110888725	FALSE	FALSE	FALSE
cg27016990	KCNQ3	8	8.2129e-05	0.506342	528	8:133561032_133563099	chr8:133492398_133493586	Island	GI:26638651	8	133561658	FALSE	FALSE	FALSE
cg17188046	T	6	2.2039e-06	0.506313	66	6:166499692_166503561	chr6:166579973_166583423	Island	GI:19743811	6	166502187	FALSE	FALSE	FALSE
cg07384961	CLDN6	16	1.13116e-05	0.50528	34	16:3007867_3009478	chr16:3067521_3068358	Island	GI:39725680	16	3008129	FALSE	FALSE	FALSE
cg00949442	ABCA3	16	0.000587096	0.504457	1234	16:2329513_2332346	NA	NA	GI:4501848	16	2331829	FALSE	FALSE	FALSE
cg07903918	GABBR2	9	5.89787e-06	0.504284	507	9:100510345_100511938	chr9:101469579_101472154	Island	GI:40255244	9	100511807	FALSE	FALSE	TRUE
cg18420965	EPHA5	4	1.35076e-06	0.50383	364	4:66217490_66218382	chr4:66535193_66535620	Shore	GI:32967318	4	66217740	FALSE	FALSE	FALSE
cg08768421	GDA	9	2.9553e-05	0.503669	211	9:73953959_73954858	chr9:74764241_74764903	Island	GI:45580724	9	73954324	FALSE	FALSE	FALSE
cg01381846	HOXA9	7	1.25713e-06	0.503548	364	7:27170287_27173690	chr7:27203915_27206462	Island	GI:24497557	7	27171310	FALSE	FALSE	FALSE
cg14726637	CR1	1	2.37106e-07	0.503246	194	1:205735785_205736813	chr1:207669637_207670015	Shore	GI:18490996	1	205735931	FALSE	FALSE	FALSE
cg16778809	ADAM23	2	9.64752e-05	0.50301	7	2:207015632_207017538	chr2:207308266_207308907	Island	GI:73765550	2	207016620	FALSE	FALSE	FALSE
cg10486998	GALR1	18	2.21418e-07	0.501206	54	18:73090255_73093032	chr18:74961556_74963822	Island	GI:6031165	18	73090775	FALSE	FALSE	FALSE
cg17886204	DKFZp434I1020	15	0.000455742	0.500701	138	15:98163471_98165283	NA	NA	GI:34916015	15	98164517	FALSE	FALSE	FALSE
cg01335367	C12orf34	12	1.80953e-06	0.499584	364				GI:14249533	12	108656591	FALSE	TRUE	FALSE
cg09829319	GCM2	6	4.30163e-05	0.499572	140	6:10989365_10990276	chr6:10882926_10883149	Shore	GI:4758419	6	10990224	FALSE	FALSE	FALSE
cg23207990	SFRP2	4	1.62679e-07	0.499486	NA	4:154928849_154930376	chr4:154709512_154710827	Island		4	154929985	FALSE	TRUE	FALSE
cg21604803	CPT1C	19	0.000433122	0.499468	255	19:54884420_54887044	chr19:50193020_50194798	Island	GI:22748776	19	54886474	FALSE	TRUE	FALSE
cg04034767	GRASP	12	0.00561615	0.499005	159	12:50686496_50688060	chr12:52400467_52401696	Island	GI:32171220	12	50687174	FALSE	FALSE	FALSE
cg07846220	LAMA1	18	0.000291746	0.498066	133	18:7106780_7108404	chr18:7116852_7118241	Island	GI:38788415	18	7107680	FALSE	FALSE	FALSE
cg11452221	GEFT	12	7.77931e-07	0.497788	388	12:56290593_56291111	chr12:58004982_58005351	Shore	GI:19311007	12	56291097	FALSE	FALSE	FALSE
cg09952204	RASGRF2	5	4.64619e-05	0.497278	106	5:80291476_80292927	chr5:80255904_80257006	Island	GI:38505169	5	80292420	FALSE	FALSE	FALSE
cg00117172	RUNX3	1	1.15582e-05	0.497066	NA	1:25127692_25131906	chr1:25255527_25259005	Island		1	25128425	FALSE	TRUE	FALSE
cg10300684	FOXG1B	14	1.90817e-06	0.496807	36	14:28304543_28307751	chr14:29236835_29237832	Shore	GI:32307176	14	28306074	FALSE	FALSE	FALSE
cg23051664	TNFRSF10D	8	0.000552747	0.496709	NA	8:23076422_23077641	chr8:23021056_23021588	Shore		8	23076911	FALSE	FALSE	FALSE
cg15343119	GALR1	18	8.47482e-07	0.496661	52	18:73090255_73093032	chr18:74961556_74963822	Island	GI:6031165	18	73090773	FALSE	FALSE	FALSE
cg17740399	IPF1	13	0.000143322	0.496575	0	13:27391843_27392974	chr13:28494001_28496099	Island	GI:4557672	13	27392177	FALSE	TRUE	FALSE
cg17241310	BARHL2	1	6.13542e-06	0.496198	62	1:90954376_90957242	chr1:91182509_91182857	Island	GI:39930382	1	90955444	FALSE	FALSE	FALSE
cg20645065	ALPL	1	2.7945e-06	0.495912	269	1:21707968_21709033	chr1:21835548_21836344	Island	GI:13787192	1	21708725	FALSE	FALSE	FALSE
cg12880658	CDO1	5	1.35027e-05	0.495273	19	5:115179127_115180765	chr5:115151348_115152713	Island	GI:56786146	5	115180285	FALSE	FALSE	FALSE
cg20357628	PHACTR3	20	5.06383e-06	0.495055	244	20:57612715_57614362	chr20:58179808_58180787	Island	GI:34304353	20	57613242	FALSE	FALSE	FALSE
cg18691434	GPC2	7	3.6475e-06	0.493817	435	7:99612634_99613884	chr7:99774733_99775583	Island	GI:22749458	7	99613361	FALSE	FALSE	FALSE
cg14008883	SLC18A3	10	2.28959e-06	0.493401	564	10:50486969_50490812	chr10:50817601_50820356	Island	GI:4506990	10	50488917	FALSE	FALSE	FALSE
cg21529533	HLA-G	6	2.80595e-06	0.492666	497	6:29903354_29904626	chr6:29795553_29796594	Island	GI:24797072	6	29903994	FALSE	FALSE	FALSE
cg02624705	DCC	18	7.36579e-07	0.492058	NA	18:48122009_48122893	NA	NA		18	48122676	FALSE	FALSE	FALSE
cg11438428	PTF1A	10	8.52602e-05	0.490747	134	10:23519872_23522628	chr10:23480697_23482455	Island	GI:30039709	10	23521600	FALSE	TRUE	FALSE
cg23189044	KCNE3	11	6.24525e-06	0.489401	424	11:73855641_73856427	chr11:74178175_74178801	Shore	GI:62388886	11	73855762	FALSE	TRUE	FALSE
cg23694248	PTPRR	12	3.53477e-06	0.489282	271	12:69600579_69600967			GI:19743915	12	69600582	FALSE	FALSE	FALSE
cg19988449	BNC1	15	4.38659e-07	0.489186	660	15:81742719_81745331	chr15:83951980_83953930	Island	GI:19743791	15	81743812	FALSE	FALSE	FALSE
cg06263495	ASCL2	11	0.00412459	0.488943	178	11:2246594_2249861	chr11:2290104_2292932	Island	GI:42716308	11	2248580	FALSE	TRUE	FALSE
cg18952647	BNC1	15	3.35263e-06	0.487584	276	15:81742719_81745331	chr15:83951980_83953930	Island	GI:19743791	15	81744748	FALSE	FALSE	FALSE
cg16924616	DLX5	7	0.000138277	0.487195	526	7:96490825_96492388	chr7:96653467_96654199	Island	GI:41352719	7	96491553	FALSE	TRUE	FALSE
cg00202711	HTR2C	X	1.10942e-05	0.487159	141	X:113724646_113726041	chrX:113818519_113819453	Shore	GI:4504540	X	113724666	FALSE	FALSE	FALSE
cg19064258	HS3ST2	16	2.43479e-06	0.487018	257	16:22732005_22734135	chr16:22824616_22826459	Island	GI:5174462	16	22733618	FALSE	FALSE	FALSE
cg08668790	ZNF154	19	0.000856333	0.486732	100	19:62911404_62912681	chr19:58220189_58220517	Shore	GI:38564321	19	62912474	FALSE	TRUE	FALSE
cg09009111	EMILIN2	18	1.21032e-05	0.486415	281	18:2836421_2838322	chr18:2846565_2848175	Island	GI:60498977	18	2837309	FALSE	FALSE	FALSE
cg10303487	DPYS	8	0.000309191	0.486414	219	8:105547672_105548659	chr8:105478672_105479340	Island	GI:4503374	8	105548234	FALSE	FALSE	FALSE
cg02681442	FOXG1B	14	3.88524e-07	0.486077	279	14:28304543_28307751	chr14:29236835_29237832	Shore	GI:32307176	14	28305759	FALSE	FALSE	FALSE
cg04490714	SLC6A2	16	3.91738e-05	0.485745	8	16:54246902_54248577	chr16:55689598_55690895	Island	GI:65506986	16	54248065	FALSE	TRUE	FALSE
cg26195812	DPYSL5	2	9.0677e-06	0.485604	367	2:26923226_26926873	chr2:27070302_27072922	Island	GI:19923820	2	26924836	FALSE	FALSE	FALSE
cg24989962	PTGDR	14	3.32738e-05	0.484616	145	14:51803838_51805763	chr14:52734207_52735486	Island	GI:38505191	14	51804036	FALSE	FALSE	FALSE
cg17503456	FOXL2	3	0.0065932	0.483744	253	3:140146281_140149275	chr3:138663718_138666346	Island	GI:42716284	3	140148744	FALSE	FALSE	FALSE
cg26599006	GSCL	22	9.92124e-05	0.483025	425	22:17516279_17519015	chr22:19136293_19138512	Island	GI:4885362	22	17517371	FALSE	FALSE	FALSE
cg15540820	EOMES	3	2.4122e-06	0.482463	1498	3:27740182_27740876	chr3:27765196_27765675	Island	GI:22538469	3	27740287	FALSE	TRUE	FALSE
cg16232126	SLC5A7	2	6.881e-07	0.482314	10	2:107969161_107970056	chr2:108602824_108603467	Island	GI:21361898	2	107969437	FALSE	FALSE	FALSE
cg09068528	ACADL	2	0.000142033	0.481827	24	2:210797532_210798583	chr2:211089413_211090176	Island	GI:46488924	2	210798416	FALSE	FALSE	FALSE
cg16042149	NEFH	22	9.61094e-05	0.481714	272	22:28205749_28207420	chr22:29875919_29877242	Island	GI:32483415	22	28205947	FALSE	FALSE	FALSE
cg05521696	SLC2A14	12	3.89782e-07	0.481456	0	12:7916455_7917428	NA	NA	GI:24475843	12	7916762	FALSE	FALSE	FALSE
cg05194726	NRIP2	12	9.64012e-05	0.48135	291				GI:13899326	12	2814741	FALSE	TRUE	FALSE
cg03975694	ZNF540	19	1.74335e-07	0.48095	164	19:42733846_42734771	chr19:38039561_38040395	Shelf	GI:32306517	19	42734312	FALSE	FALSE	FALSE
cg21461100	NOVA2	19	1.13116e-05	0.480898	681	19:51168270_51169615			GI:5902723	19	51169178	FALSE	FALSE	FALSE
cg15873301	SYN2	3	0.000311849	0.480731	406	3:12020118_12021768	chr3:12045652_12046627	Shore	GI:46399195	3	12020459	FALSE	TRUE	FALSE
cg01114088	CYTL1	4	1.4314e-05	0.480224	86	4:5071781_5072185	chr4:5021003_5021329	Island	GI:49472832	4	5072012	FALSE	TRUE	FALSE
cg25802093	SPAG6	10	3.50271e-06	0.479918	361	10:22673932_22675060	chr10:22634000_22634862	Island	GI:27262639	10	22674044	FALSE	FALSE	FALSE
cg15250797	SCTR	2	2.2039e-06	0.479581	382	2:119997791_119998904	chr2:120281661_120282211	Shore	GI:4506824	2	119997996	FALSE	FALSE	FALSE
cg02244695	HCA112	7	8.15514e-05	0.479449	508	7:150127662_150129289	chr7:150496809_150498206	Island	GI:32484986	7	150128279	FALSE	FALSE	FALSE
cg08097882	POU4F1	13	1.87484e-05	0.479374	179	13:78073448_78076158	chr13:79175610_79177985	Island	GI:20127494	13	78075517	FALSE	TRUE	FALSE
cg10140638	PTPRN	2	3.57792e-05	0.479027	64	2:219881750_219882661	chr2:220173870_220174283	Island	GI:18860905	2	219882451	FALSE	FALSE	FALSE
cg01805282	EYA4	6	3.63782e-05	0.478946	NA	6:133603260_133605886	chr6:133563701_133563905	Island		6	133605457	FALSE	FALSE	FALSE
cg23432345	HOXA7	7	2.84269e-06	0.478541	143	7:27162023_27163571	chr7:27195601_27196567	Island	GI:24497555	7	27162678	FALSE	FALSE	FALSE
cg17371081	NELL1	11	3.90787e-05	0.478307	179	11:20647014_20648558	chr11:20690579_20691845	Island	GI:45269146	11	20647533	FALSE	FALSE	FALSE
cg23054883	FZD10	12	4.18553e-05	0.477631	548	12:129211083_129215265	chr12:130645327_130648988	Island	GI:22035684	12	129213533	FALSE	FALSE	FALSE
cg06539804	CPXM	20	3.10712e-07	0.477154	207	20:2728596_2730091	chr20:2780978_2781497	Island	GI:62241005	20	2729489	FALSE	FALSE	FALSE
cg24199834	POU4F2	4	1.74072e-06	0.476335	38	4:147778503_147781596	chr4:147559205_147561901	Island	GI:4758947	4	147779576	FALSE	FALSE	FALSE
cg23300372	CART	5	0.00037886	0.475981	438	5:71050507_71051626	chr5:71014917_71015715	Island	GI:46852394	5	71051188	FALSE	TRUE	FALSE
cg26128092	WDR8	1	3.0868e-06	0.475491	913	1:3556965_3559547	chr1:3566445_3569636	Island	GI:16445433	1	3557410	FALSE	TRUE	FALSE
cg12006284	WT1	11	3.4939e-06	0.475444	NA	11:32404590_32406255	chr11:32448261_32449744	Island		11	32406214	FALSE	TRUE	FALSE
cg12382902	CCND2	12	1.07907e-05	0.475089	761	12:4252826_4255273	chr12:4383193_4384405	Island	GI:16950656	12	4253960	FALSE	FALSE	FALSE
cg08089301	HOXB4	17	0.00401032	0.474855	182	17:44009922_44011032	chr17:46655215_46655604	Island	GI:45580720	17	44010560	FALSE	FALSE	FALSE
cg24127874	HES6	2	0.000193721	0.474661	1189	2:238812329_238814755	chr2:239147592_239149900	Island	GI:34147684	2	238814598	FALSE	FALSE	FALSE
cg16254309	CNTNAP2	7	5.06729e-06	0.474347	323	7:145443587_145445242	chr7:145813030_145814084	Shore	GI:21071040	7	145445085	FALSE	TRUE	FALSE
cg22740835	DDR2	1	2.66914e-07	0.473969	331				GI:62420883	1	160869183	FALSE	TRUE	FALSE
cg18236477	ATP8A2	13	2.01036e-05	0.473619	49	13:24940557_24941659	chr13:26042693_26043486	Island	GI:38372937	13	24941066	FALSE	TRUE	FALSE
cg18674980	CA3	8	6.46878e-07	0.473463	123	8:86537665_86538525	chr8:86350765_86351196	Shore	GI:6996001	8	86537833	FALSE	FALSE	FALSE
cg21790626	ZNF154	19	0.00118766	0.47341	68	19:62911404_62912681	chr19:58220189_58220517	Island	GI:38564321	19	62912306	FALSE	FALSE	FALSE
cg20339230	ST8SIA2	15	8.69742e-05	0.47221	220	15:90737192_90739561	chr15:92936677_92938521	Island	GI:59806358	15	90738364	FALSE	FALSE	FALSE
cg22359606	NEUROD1	2	6.54341e-07	0.471847	238	2:182253304_182254912	chr2:182547873_182549177	Shelf	GI:4505376	2	182253737	FALSE	TRUE	FALSE
cg17471928	STAC2	17	3.57792e-05	0.471602	144	17:34634143_34636117	chr17:37380953_37382363	Island	GI:75812909	17	34635356	FALSE	TRUE	FALSE
cg25942450	TLX3	5	2.85129e-06	0.471349	37	5:170667594_170672661	chr5:170735169_170739863	Island	GI:50355977	5	170668856	FALSE	FALSE	FALSE
cg25999867	LOC112937	11	1.21032e-05	0.471158	335	11:133650695_133652899	chr11:134145559_134147180	Island	GI:34147534	11	133651150	FALSE	FALSE	FALSE
cg26937500	CARD11	7	3.09231e-06	0.469848	140	7:3049651_3050279			GI:16507951	7	3049864	FALSE	FALSE	FALSE
cg08056146	SOX7	8	0.000112711	0.469586	9	8:10624002_10628691	chr8:10587304_10591109	Island	GI:30581119	8	10625423	FALSE	FALSE	FALSE
cg03355526	ZNF454	5	1.0532e-05	0.46955	191	5:178300061_178301434	chr5:178367620_178368725	Island	GI:32699014	5	178301021	FALSE	TRUE	FALSE
cg16761581	ADCY4	14	0.00138877	0.469193	57	14:23873382_23874334	chr14:24803678_24804353	Island	GI:24497586	14	23873647	FALSE	FALSE	FALSE
cg18182399	DES	2	0.000775604	0.468867	76	2:219991189_219992151	chr2:220283200_220283750	Shore	GI:55749931	2	219991419	FALSE	TRUE	FALSE
cg26850754	CD8B1	2	0.00277472	0.468356	242	2:86942147_86942826	chr2:87088816_87089037	Shore	GI:27886629	2	86942307	FALSE	TRUE	TRUE
cg24879335	TF	3	0.000204142	0.468327	55	3:134947530_134948249	chr3:133464949_133465420	Island	GI:21536430	3	134947870	FALSE	TRUE	FALSE
cg11248413	NEUROG1	5	0.000570609	0.467831	19	5:134898284_134900130	chr5:134870740_134872051	Island	GI:38455395	5	134899557	FALSE	FALSE	FALSE
cg18671950	FBN1	15	0.000347474	0.467432	146	15:46723986_46725968	chr15:48936810_48938577	Island	GI:24430140	15	46724245	FALSE	FALSE	FALSE
cg21475402	BCAN	1	0.000145475	0.467353	400	1:154878094_154879230	chr1:156611639_156612447	Island	GI:38372930	1	154878764	FALSE	TRUE	FALSE
cg01697732	FAM20A	17	0.00555429	0.466934	405	17:64107560_64109317	chr17:66596072_66597578	Island	GI:42476034	17	64109095	FALSE	FALSE	FALSE
cg15271616	RUSC2	9	5.08582e-06	0.466749	391	9:35479608_35480893	chr9:35489704_35490700	Island	GI:55741718	9	35480515	FALSE	FALSE	FALSE
cg01830294	WNT2	7	4.96934e-06	0.466719	149	7:116749909_116752225	chr7:116962841_116964803	Island	GI:4507926	7	116750728	FALSE	FALSE	FALSE
cg17897879	TNFRSF8	1	1.63482e-05	0.466703	3	1:12045819_12046780	chr1:12123488_12124148	Shore	GI:68348710	1	12046024	FALSE	FALSE	FALSE
cg10266490	ACOT11	1	6.59403e-08	0.466584	192				GI:25777708	1	54786297	FALSE	TRUE	FALSE
cg20483374	C1QTNF5	11	0.000844404	0.466354	65	11:118715376_118716957	chr11:119210290_119211658	Island	GI:49472831	11	118716856	FALSE	FALSE	FALSE
cg03943081	TCERG1L	10	1.10942e-05	0.465751	660	10:132999115_133001206	chr10:133109193_133111052	Island	GI:28372558	10	133000636	FALSE	FALSE	FALSE
cg17586860	SSTR4	20	0.000355407	0.465641	215	20:22963641_22965145	chr20:23015716_23016879	Island	GI:4557862	20	22963906	FALSE	FALSE	FALSE
cg08118311	SALL3	18	2.89591e-06	0.464934	126	18:74837928_74842504	NA	NA	GI:25188194	18	74841389	FALSE	FALSE	FALSE
cg21688264	SNAP91	6	0.000300816	0.46472	52	6:84474137_84476277	chr6:84417597_84419378	Island	GI:7662227	6	84475443	FALSE	FALSE	FALSE
cg04456238	WT1	11	5.01365e-07	0.464109	NA	11:32406516_32407359	chr11:32448261_32449744	Shore		11	32406680	FALSE	TRUE	FALSE
cg06760035	HOXB4	17	0.000225998	0.463997	498	17:44009922_44011032	NA	NA	GI:45580720	17	44010244	FALSE	FALSE	FALSE
cg08261094	SFRP4	7	1.85194e-05	0.463838	NA	7:37922026_37923244	chr7:37955622_37956555	Island		7	37922801	FALSE	FALSE	FALSE
cg25971347	FOXF1	16	0.00017896	0.463792	181	16:85098762_85102716	chr16:86541430_86545228	Island	GI:4503732	16	85101840	FALSE	FALSE	TRUE
cg11052143	ALS2CR11	2	3.27951e-06	0.463717	122	2:202191787_202192348	chr2:202483584_202483957	Shore	GI:37059794	2	202192265	FALSE	TRUE	FALSE
cg03425110	NEUROG3	10	2.02658e-05	0.463344	85	10:71001367_71003520	chr10:71331926_71333392	Island	GI:68989257	10	71003043	FALSE	FALSE	FALSE
cg22815110	FOXD3	1	5.14595e-05	0.46307	203	1:63560296_63563122	chr1:63782394_63790471	Island	GI:6912371	1	63561521	FALSE	TRUE	FALSE
cg15839448	SFRP1	8	1.49323e-05	0.462966	450	8:41284820_41286784	chr8:41165852_41167140	Island	GI:56117837	8	41285687	FALSE	TRUE	FALSE
cg04532952	CA4	17	0.000101967	0.46294	396	17:55581878_55583315	chr17:58228061_58228361	Shore	GI:9951925	17	55582527	FALSE	FALSE	FALSE
cg16158681	MT3	16	2.94944e-05	0.462883	158	16:55180379_55181501	chr16:56623068_56623914	Island	GI:45580728	16	55180610	FALSE	TRUE	FALSE
cg21546671	HOXB4	17	0.000131542	0.462528	356	17:44009922_44011032	chr17:46655215_46655604	Island	GI:45580720	17	44010386	FALSE	TRUE	FALSE
cg10883303	HOXA13	7	0.00386282	0.462092	672	7:27205123_27206974	chr7:27238690_27240311	Island	GI:24497553	7	27205549	FALSE	TRUE	FALSE
cg08876932	PHOX2A	11	2.3033e-06	0.461497	343	11:71632226_71633530	chr11:71954816_71955659	Island	GI:46249381	11	71633195	FALSE	FALSE	FALSE
cg23559331	KCNH4	17	0.000142969	0.460294	338	17:37585717_37587171	chr17:40332597_40333471	Island	GI:6912445	17	37586484	FALSE	FALSE	FALSE
cg08578734	GRIA1	5	2.42106e-05	0.460244	184				GI:6552333	5	152850683	FALSE	FALSE	FALSE
cg12998491	FAM78A	9	0.000190038	0.460012	625	9:133141533_133143486	chr9:134151853_134153015	Island	GI:34222124	9	133142352	FALSE	FALSE	FALSE
cg12741420	IRF4	6	3.54029e-06	0.459573	371	6:336092_339080	chr6:391188_393790	Island	GI:4505286	6	337131	FALSE	FALSE	FALSE
cg03365437	ALDH1A2	15	1.54503e-05	0.45874	32	15:56144403_56146241	chr15:58357309_58358776	Island	GI:25777723	15	56145166	FALSE	TRUE	FALSE
cg21264055	PRR3	6	8.1913e-06	0.458627	1421	6:30631170_30633244	chr6:30523286_30523519	Shore	GI:13376877	6	30631221	FALSE	FALSE	FALSE
cg22418909	SFRP1	8	1.85731e-05	0.45784	242	8:41284820_41286784	chr8:41165852_41167140	Island	GI:56117837	8	41285895	FALSE	FALSE	FALSE
cg23092823	PODN	1	1.14718e-07	0.457515	727	1:53299992_53301730	chr1:53527572_53528974	Island	GI:45505136	1	53301200	FALSE	FALSE	FALSE
cg25094569	WT1	11	2.8261e-05	0.457462	NA	11:32404590_32406255	chr11:32448261_32449744	Island		11	32405345	FALSE	TRUE	FALSE
cg21243096	POU3F1	1	6.43818e-07	0.457401	893	1:38282510_38286276	NA	NA	GI:27545318	1	38284144	FALSE	FALSE	FALSE
cg17252960	ID4	6	0.000122567	0.456674	267	6:19944898_19947482	chr6:19837504_19839314	Shore	GI:19923138	6	19945329	FALSE	FALSE	FALSE
cg12768605	LYPD5	19	4.03621e-07	0.456271	165	19:49016124_49016916	chr19:44324436_44325009	Island	GI:32698975	19	49016791	FALSE	FALSE	FALSE
cg11832722	DSC3	18	0.00023907	0.455872	371	18:26874977_26877256	chr18:28621489_28623117	Island	GI:13435367	18	26877058	FALSE	TRUE	FALSE
cg19594666	LEP	7	1.74335e-07	0.455465	51	7:127667928_127668724	chr7:127880750_127881375	Island	GI:4557714	7	127668516	FALSE	FALSE	FALSE
cg19774122	LAMA2	6	5.64422e-05	0.455361	280	6:129245749_129246433	NA	NA	GI:28559087	6	129246315	FALSE	FALSE	FALSE
cg22471346	GAS7	17	3.25609e-05	0.455277	395	17:10041659_10043517	NA	NA	GI:41406075	17	10042198	FALSE	FALSE	FALSE
cg25239996	CD40	20	3.95856e-05	0.455223	139	20:44180138_44180422	chr20:44746822_44747060	Shore	GI:23312369	20	44180174	FALSE	TRUE	FALSE
cg25437385	SLC35F3	1	0.000115522	0.454831	154	1:232106757_232108354	chr1:234040298_234041457	Island	GI:27735126	1	232107456	FALSE	FALSE	FALSE
cg01555431	AKAP12	6	0.00159884	0.454607	517	6:151602349_151604472	chr6:151561283_151562550	Island	GI:21493021	6	151603719	FALSE	TRUE	FALSE
cg11389172	SLC18A3	10	7.94141e-05	0.454286	48	10:50486969_50490812	chr10:50817601_50820356	Island	GI:4506990	10	50488305	FALSE	TRUE	FALSE
cg27223047	FBN2	5	8.47482e-07	0.453739	1090	5:127900322_127902975	chr5:127872563_127874945	Island	GI:66346694	5	127902724	FALSE	TRUE	FALSE
cg19292008	FOXE1	9	0.000123865	0.453651	259	9:99653657_99657482	chr9:100615234_100617510	Island	GI:21618324	9	99655617	FALSE	FALSE	FALSE
cg21530890	SOX8	16	0.000369538	0.453205	452	16:970186_973037	chr16:1029878_1035327	Island	GI:30179902	16	972261	FALSE	FALSE	FALSE
cg11947493	TNFRSF10D	8	2.14702e-06	0.452863	25	8:23076422_23077641	chr8:23021056_23021588	Island	GI:42544227	8	23077460	FALSE	FALSE	FALSE
cg02919422	SOX17	8	1.1683e-07	0.452558	49	8:55532627_55535230	chr8:55370170_55372525	Island	GI:31077196	8	55533097	FALSE	FALSE	FALSE
cg14312526	FOXL2	3	0.000767344	0.452143	510	3:140146281_140149275	NA	NA	GI:42716284	3	140147981	FALSE	FALSE	FALSE
cg00830029	NRIP2	12	1.87316e-05	0.451096	287				GI:13899326	12	2814163	FALSE	TRUE	FALSE
cg02613386	FBXO39	17	2.40069e-05	0.450867	39	17:6619831_6620556	NA	NA	GI:23397499	17	6620257	FALSE	FALSE	FALSE
cg01231779	NID2	14	2.19494e-05	0.450738	59	14:51604216_51606602	chr14:52534581_52536722	Island	GI:33469988	14	51605637	FALSE	FALSE	FALSE
cg25902889	FSD1	19	6.24534e-07	0.450488	399		chr19:4304542_4305122	Island	GI:13236584	19	4256090	FALSE	FALSE	FALSE
cg14046986	RCSD1	1	6.54341e-07	0.450434	41	1:165865742_165866536	chr1:167599464_167599839	Shore	GI:31377636	1	165865995	FALSE	TRUE	FALSE
cg04528819	KLF14	7	0.00205745	0.450383	545	7:130068319_130069940	chr7:130417912_130419378	Island	GI:20162553	7	130068855	FALSE	FALSE	FALSE
cg15748507	PRLHR	10	1.05401e-05	0.450237	129	10:120343551_120346241	chr10:120353692_120355821	Island	GI:4758473	10	120344617	FALSE	FALSE	FALSE
cg12265829	ADCY4	14	0.000390781	0.449955	158	14:23873382_23874334	chr14:24803678_24804353	Island	GI:24497586	14	23873862	FALSE	FALSE	FALSE
cg08315770	KCNK17	6	0.000129446	0.449317	313	6:39388660_39390286	chr6:39281135_39282215	Island	GI:17025229	6	39389863	FALSE	FALSE	FALSE
cg23113963	SCNN1B	16	0.00014861	0.449174	347	16:23220598_23221543	chr16:23313239_23313946	Island	GI:4506816	16	23220794	FALSE	FALSE	FALSE
cg23037403	ZNF454	5	2.14702e-06	0.449014	41	5:178300061_178301434	chr5:178367620_178368725	Island	GI:32699014	5	178300789	FALSE	TRUE	FALSE
cg11354906	SFRP2	4	4.96934e-06	0.448869	NA	4:154928849_154930376	chr4:154709512_154710827	Island		4	154929821	FALSE	FALSE	FALSE
cg00489401	FLT4	5	2.22703e-06	0.448715	691	5:180008152_180010059	chr5:180075688_180076906	Island	GI:33667110	5	180008481	FALSE	TRUE	FALSE
cg20256494	CABP7	22	0.000390569	0.448651	95	22:28445756_28447296	chr22:30116081_30117160	Island	GI:32698883	22	28446439	FALSE	FALSE	FALSE
cg24697184	TTC22	1	0.00223488	0.448212	293	1:55038749_55039824	chr1:55266277_55267058	Island	GI:8923572	1	55039166	FALSE	TRUE	FALSE
cg13877915	ZNF132	19	0.00847233	0.448106	83	19:63642983_63644185	chr19:58951214_58952250	Island	GI:42733609	19	63643484	FALSE	TRUE	FALSE
cg22660578	LHX1	17	2.2039e-06	0.447553	470	17:32365846_32370498	chr17:35291899_35300875	Island	GI:30410784	17	32368142	FALSE	FALSE	FALSE
cg04273431	PRR3	6	6.69431e-07	0.447428	1448	6:30631170_30633244	chr6:30523286_30523519	Shore	GI:13376877	6	30631194	FALSE	TRUE	FALSE
cg20523861	KLHL1	13	9.84171e-05	0.44706	135	13:69579588_69580381	chr13:70681732_70682219	Shore	GI:14780903	13	69580325	FALSE	FALSE	FALSE
cg10743104	PDPN	1	0.000198269	0.446925	46	1:13782043_13783604	chr1:13910137_13910868	Island	GI:54792055	1	13782793	FALSE	FALSE	FALSE
cg06971096	PTPRN	2	2.97804e-05	0.445967	552	2:219881750_219882661	chr2:220173870_220174283	Shore	GI:18860905	2	219881835	FALSE	FALSE	FALSE
cg04897683	NEUROG1	5	0.000374228	0.445819	177	5:134898284_134900130	chr5:134870740_134872051	Island	GI:38455395	5	134899361	FALSE	FALSE	FALSE
cg02622316	ZNF96	6	8.28866e-05	0.4458	98	6:28474985_28475928	chr6:28367124_28367651	Island	GI:44917602	6	28475389	FALSE	TRUE	FALSE
cg02916816	JPH4	14	0.000140648	0.44579	973		chr14:24044886_24046760	Shore	GI:33859758	14	23116861	FALSE	FALSE	FALSE
cg22319147	CDH5	16	1.42318e-06	0.445731	36				GI:14589894	16	64958100	FALSE	TRUE	FALSE
cg11319389	C20orf100	20	5.06917e-07	0.445114	159	20:41976342_41978686	chr20:42543097_42545137	Island	GI:14249635	20	41978062	FALSE	FALSE	FALSE
cg12699371	GALR1	18	3.11312e-06	0.444832	309	18:73090255_73093032	chr18:74961556_74963822	Shore	GI:6031165	18	73090412	FALSE	FALSE	FALSE
cg20239740	SYT5	19	4.96338e-06	0.444789	420	19:60381920_60383742	chr19:55690182_55691623	Island	GI:4507336	19	60382307	FALSE	FALSE	FALSE
cg05158615	NPY	7	4.08224e-08	0.444616	250	7:24289504_24291701	chr7:24323558_24325080	Island	GI:31542152	7	24290084	FALSE	FALSE	FALSE
cg13591701	FAM20A	17	0.000278371	0.444294	88	17:64107560_64109317	chr17:66596072_66597578	Island	GI:42476034	17	64108602	FALSE	FALSE	FALSE
cg07237939	SLC22A3	6	1.40648e-05	0.443613	329	6:160688754_160690468	chr6:160768414_160770308	Island	GI:24497488	6	160689744	FALSE	TRUE	FALSE
cg01192900	BTG4	11	3.22815e-05	0.442927	604	11:110888181_110889264	chr11:111383168_111383892	Island	GI:28872723	11	110888878	FALSE	FALSE	FALSE
cg19355190	EGR2	10	1.76786e-05	0.442251	329	10:64244521_64245891	chr10:64574660_64578778	Island	GI:9845523	10	64245804	FALSE	FALSE	FALSE
cg07773116	GDF10	10	0.000354233	0.442041	666	10:48058333_48059403	chr10:48438411_48439320	Island	GI:11641417	10	48058506	FALSE	FALSE	FALSE
cg11525285	CHX10	14	0.00150563	0.441857	161	14:73776003_73778973	chr14:74706188_74708192	Island	GI:34365782	14	73776089	FALSE	FALSE	FALSE
cg06637774	P2RY6	11	0.000442995	0.441779	132	11:72653070_72653635	chr11:72975469_72975797	Island	GI:29029606	11	72653350	FALSE	FALSE	FALSE
cg19674669	LOC112937	11	0.000234719	0.441345	635	11:133650695_133652899	chr11:134145559_134147180	Island	GI:34147534	11	133652120	FALSE	FALSE	FALSE
cg18055007	DDAH2	6	0.000228027	0.440694	187	6:31805340_31806369	chr6:31695894_31698245	Island	GI:7524353	6	31806205	FALSE	FALSE	FALSE
cg10143146	COL11A2	6	9.39475e-06	0.440665	1132	6:33268548_33269470	chr6:33159991_33160263	Shore	GI:18201914	6	33269355	FALSE	FALSE	FALSE
cg03238797	ADAMTS18	16	9.70014e-05	0.440664	118	16:76025670_76027234	chr16:77468309_77469074	Island	GI:40806184	16	76026394	FALSE	TRUE	FALSE
cg06220235	SOCS1	16	0.00415716	0.439901	NA	16:11255994_11258397	chr16:11348541_11350803	Island		16	11256524	FALSE	FALSE	FALSE
cg02994974	SPON1	11	3.00077e-06	0.43964	306	11:13940272_13941720	chr11:13984066_13986349	Island	GI:24307904	11	13941120	FALSE	TRUE	FALSE
cg00970325	PAQR9	3	1.24427e-05	0.439588	998	3:144163706_144166078	chr3:142681137_142683268	Island	GI:38348323	3	144165866	FALSE	TRUE	FALSE
cg26521404	HOXA9	7	0.0187776	0.439427	168	7:27170287_27173690	chr7:27203915_27206462	Island	GI:24497557	7	27171506	FALSE	FALSE	FALSE
cg08045570	FOXF2	6	0.00253931	0.4393	433	6:1333978_1336464	NA	NA	GI:4557594	6	1335501	FALSE	FALSE	FALSE
cg26344532	IPF1	13	0.000360582	0.438922	3	13:27391843_27392974	chr13:28494001_28496099	Island	GI:4557672	13	27392174	FALSE	TRUE	FALSE
cg24715245	UCHL1	4	8.28866e-05	0.438766	135	4:40953363_40954754	chr4:41258759_41259867	Island	GI:34147658	4	40953551	FALSE	TRUE	FALSE
cg14882700	OTOP1	4	0.000134454	0.438626	50	4:4278484_4280936	chr4:4228099_4229839	Island	GI:29725634	4	4279472	FALSE	FALSE	TRUE
cg25156443	SFRP5	10	6.59089e-05	0.438439	NA	10:99520826_99522150	chr10:99531025_99531968	Island		10	99521919	FALSE	TRUE	FALSE
cg06377278	RUNX3	1	0.0121841	0.438264	NA	1:25127692_25131906	chr1:25255527_25259005	Island		1	25128956	FALSE	FALSE	FALSE
cg07241568	ABO	9	1.0841e-05	0.438042	193	9:135139643_135141715	chr9:136150031_136151365	Island	GI:58331215	9	135140644	FALSE	FALSE	FALSE
cg25917510	HOXC8	12	0.0103574	0.437718	2	12:52688773_52689886	chr12:54402682_54403347	Island	GI:45580721	12	52689155	FALSE	FALSE	FALSE
cg15843823	ALOX15	17	5.06729e-06	0.436594	4	17:4489288_4492318	NA	NA	GI:40316936	17	4491713	FALSE	FALSE	FALSE
cg17703212	DYDC1	10	6.15669e-05	0.436383	757	10:82106116_82107249	chr10:82116202_82117120	Shore	GI:20270376	10	82107237	FALSE	TRUE	FALSE
cg17966619	NT5E	6	0.0069005	0.436083	353	6:86215861_86217284	chr6:86159425_86160395	Island	GI:4505466	6	86216881	FALSE	FALSE	FALSE
cg10114327	GPR103	4	1.9066e-06	0.436072	229	4:122520698_122521834	chr4:122301567_122302290	Island	GI:38016136	4	122521023	FALSE	TRUE	FALSE
cg21271753	TMPRSS6	22	6.16176e-05	0.435732	242				GI:56682967	22	35829397	FALSE	TRUE	FALSE
cg04600618	C6orf206	6	0.000247046	0.435103	170	6:43720593_43721485	chr6:43612714_43613366	Island	GI:32964824	6	43720958	FALSE	FALSE	FALSE
cg24645221	PENK	8	2.33223e-05	0.435057	339	8:57520521_57522710	chr8:57358126_57359415	Island	GI:40254835	8	57521482	FALSE	TRUE	FALSE
cg15403517	SRD5A2	2	0.000285208	0.434505	235	2:31658633_31660643	chr2:31805293_31806403	Island	GI:39812446	2	31659779	FALSE	TRUE	FALSE
cg14614211	IRXL1	10	2.05635e-05	0.434401	500	10:28069904_28075974	chr10:28030182_28035211	Island	GI:27734826	10	28074253	FALSE	FALSE	FALSE
cg16652063	SLC13A5	17	6.41086e-05	0.43435	11	17:6556978_6558390	chr17:6616422_6617471	Island	GI:31343532	17	6557377	FALSE	FALSE	FALSE
cg10964421	TNFRSF10D	8	0.000386661	0.434029	NA	8:23076422_23077641	chr8:23021056_23021588	Island		8	23077038	FALSE	FALSE	FALSE
cg06572160	KCNC3	19	3.05254e-06	0.433443	733	19:55522929_55526307	chr19:50831454_50832070	Island	GI:24497459	19	55523713	FALSE	FALSE	TRUE
cg11368643	PCDHB15	5	1.07907e-05	0.433392	88	5:140605134_140605425	chr5:140626444_140627373	Shore	GI:14195603	5	140605243	FALSE	TRUE	FALSE
cg02058918	GABBR2	9	4.72762e-05	0.432851	595	9:100510345_100511938	chr9:101469579_101472154	Island	GI:40255244	9	100510705	FALSE	FALSE	FALSE
cg20959866	AJAP1	1	3.98652e-05	0.432522	1097	1:4613727_4616670	chr1:4713989_4716555	Island	GI:33942062	1	4613868	FALSE	FALSE	FALSE
cg14419187	C2orf21	2	1.9407e-05	0.432363	377	2:210344445_210345400	chr2:210636344_210636935	Shore	GI:32698997	2	210345339	FALSE	FALSE	FALSE
cg04784672	LRFN5	14	0.000276564	0.43215	334	14:41146888_41147599	chr14:42075858_42076329	Shore	GI:31542243	14	41147424	FALSE	FALSE	FALSE
cg04598121	PENK	8	6.17334e-07	0.431467	84	8:57520521_57522710	chr8:57358126_57359415	Island	GI:40254835	8	57521059	FALSE	TRUE	FALSE
cg22224704	GSTP1	11	0.00096932	0.431457	755	11:67106980_67108634	chr11:67350928_67351953	Shore	GI:6552334	11	67108617	FALSE	FALSE	FALSE
cg01354473	HOXA9	7	1.35076e-06	0.431285	346	7:27170287_27173690	chr7:27203915_27206462	Island	GI:24497557	7	27171328	FALSE	FALSE	FALSE
cg25014318	GLP1R	6	0.000417479	0.431278	159	6:39124171_39124965	chr6:39016307_39016998	Island	GI:19923203	6	39124754	FALSE	FALSE	FALSE
cg17133183	CRABP1	15	0.000178228	0.431125	166	15:76419520_76421296	chr15:78632669_78633108	Island	GI:4758051	15	76419916	FALSE	TRUE	FALSE
cg03734874	FLJ42486	14	3.17129e-05	0.430859	285	14:104141516_104142673	chr14:105070518_105071463	Island	GI:46409389	14	104142427	FALSE	FALSE	FALSE
cg14165663	GALR2	17	0.00025175	0.430807	623	17:71581486_71585291	chr17:74070404_74073530	Shore	GI:8051600	17	71581864	FALSE	TRUE	FALSE
cg06291867	HTR7	10	1.54248e-05	0.43034	509	10:92606622_92608182	chr10:92616820_92618034	Island	GI:30795198	10	92607142	FALSE	FALSE	FALSE
cg14785479	SCARF2	22	0.000218416	0.429837	389	22:19120497_19122837	chr22:20790638_20792665	Island	GI:33598936	22	19122535	FALSE	FALSE	FALSE
cg08519905	CD9	12	1.15582e-05	0.429831	781	12:6178825_6180741	chr12:6309152_6310392	Shore	GI:21237762	12	6179035	FALSE	TRUE	FALSE
cg11566244	GSTP1	11	0.00170949	0.429605	NA	11:67106980_67108634	chr11:67350928_67351953	Island		11	67108362	FALSE	TRUE	FALSE
cg00930873	ALDH1A2	15	5.24077e-05	0.429602	67	15:56144403_56146241	chr15:58357309_58358776	Island	GI:25777723	15	56145265	FALSE	FALSE	FALSE
cg16864658	CCK	3	1.40648e-05	0.428589	245	3:42281044_42282926	chr3:42306149_42307520	Island	GI:50962774	3	42281154	FALSE	FALSE	FALSE
cg19280968	PPP1R2	3	4.53155e-05	0.428584	541	3:196750751_196752143	chr3:195269553_195270363	Shore	GI:34147499	3	196751903	FALSE	FALSE	FALSE
cg18871276	FLJ46156	14	5.44608e-05	0.428544	401	14:59455669_59456908	NA	NA	GI:38348311	14	59455783	FALSE	FALSE	FALSE
cg03469054	KIAA1944	12	3.32738e-05	0.428505	352	12:128953408_128955096	chr12:130387609_130389139	Island	GI:42734372	12	128953814	FALSE	TRUE	FALSE
cg17982102	RAB31	18	1.25827e-05	0.428487	369	18:9697484_9699669	chr18:9707752_9709311	Island	GI:33589860	18	9697896	FALSE	TRUE	FALSE
cg13652336	DEPDC2	8	1.25746e-05	0.42825	591	8:69026529_69027679	chr8:68864584_68864946	Shore	GI:47578114	8	69026566	FALSE	FALSE	FALSE
cg19885761	CPLX2	5	8.88063e-05	0.427684	36	5:175156069_175157465	chr5:175223609_175224679	Island	GI:56550064	5	175156252	FALSE	TRUE	FALSE
cg05899618	GDF7	2	4.25572e-05	0.427567	577	2:20728362_20731136	chr2:20865289_20867589	Island	GI:61835231	2	20729328	FALSE	TRUE	FALSE
cg08422599	KCNIP1	5	1.04734e-05	0.427478	44	5:169863374_169864167	chr5:169931065_169931471	Island	GI:27886683	5	169863670	FALSE	FALSE	FALSE
cg24723331	ST8SIA1	12	3.31314e-05	0.42743	429	12:22377615_22380091	chr12:22486835_22488666	Island	GI:28373095	12	22378486	FALSE	FALSE	FALSE
cg22449114	TCF15	20	3.05254e-06	0.426935	667	20:538102_539417	chr20:590222_591222	Island	GI:48255908	20	538243	FALSE	FALSE	FALSE
cg22750254	CCDC3	10	0.00561541	0.426889	283	10:13082953_13084076	chr10:13043094_13043781	Island	GI:31982914	10	13083427	FALSE	TRUE	FALSE
cg10201668	NIP	15	1.15582e-05	0.426763	336	15:43208389_43209778	chr15:45421236_45422394	Island	GI:46485464	15	43209685	FALSE	TRUE	FALSE
cg04875162	PABPC5	X	0.000274751	0.426744	229	X:90576124_90576920	chrX:90689602_90690119	Island	GI:18201887	X	90576482	FALSE	FALSE	FALSE
cg18267374	NEF3	8	2.80595e-06	0.426646	34	8:24826692_24829288	chr8:24770908_24772547	Island	GI:4885512	8	24827178	FALSE	TRUE	FALSE
cg07778029	HOXA9	7	9.94593e-07	0.426359	35	7:27170287_27173690	chr7:27203915_27206462	Island	GI:24497557	7	27171639	FALSE	TRUE	FALSE
cg10730712	COL23A1	5	0.000639184	0.425731	271	5:177948771_177950632	chr5:178016558_178017670	Shore	GI:29725623	5	177950433	FALSE	TRUE	FALSE
cg18794577	GRIN3A	9	0.000424578	0.425728	168	9:103538958_103541050	chr9:104499849_104501076	Island	GI:20143963	9	103540851	FALSE	FALSE	FALSE
cg20209009	TBX21	17	0.000175218	0.425433	712	17:43165308_43166553	chr17:45810589_45811388	Island	GI:7019548	17	43166321	FALSE	FALSE	FALSE
cg27196745	PTPRO	12	7.05026e-06	0.425065	168	12:15366460_15367398	chr12:15475318_15475901	Island	GI:13677212	12	15366586	FALSE	FALSE	FALSE
cg11038843	B3GAT1	11	0.000472952	0.424598	421	11:133786516_133788291	chr11:134281380_134282919	Island	GI:16905508	11	133786601	FALSE	FALSE	FALSE
cg19629292	ZNF312	3	6.66398e-05	0.424057	41	3:62333884_62335038	chr3:62357639_62359774	Island	GI:21361675	3	62334020	FALSE	FALSE	FALSE
cg18397523	EVX1	7	4.40176e-06	0.422184	70	7:27248572_27250267	chr7:27282086_27283136	Island	GI:24497610	7	27248876	FALSE	FALSE	FALSE
cg21359747	ALDH1A3	15	0.000285299	0.421976	575	15:99236455_99238833	chr15:101419261_101421133	Island	GI:4502040	15	99238159	FALSE	TRUE	FALSE
cg15105703	NIP	15	0.00274351	0.421835	197	15:43208389_43209778	chr15:45421236_45422394	Island	GI:46485464	15	43209152	FALSE	FALSE	FALSE
cg19616230	SLC34A2	4	0.00265276	0.421829	44	4:25266077_25266795	chr4:25657119_25657547	Island	GI:5453751	4	25266527	FALSE	FALSE	FALSE
cg01797527	BMP2	20	2.02393e-05	0.421644	273	20:6695923_6697667	chr20:6748052_6749546	Island	GI:4557368	20	6697480	FALSE	FALSE	FALSE
cg21376883	ACTN2	1	3.77555e-05	0.421604	433	1:234915582_234917127	chr1:236849472_236850323	Island	GI:4501892	1	234916855	FALSE	FALSE	FALSE
cg04330449	NEUROG1	5	0.000481991	0.421427	NA	5:134898284_134900130	chr5:134870740_134872051	Island		5	134899065	FALSE	TRUE	FALSE
cg13282837	TCL1A	14	1.58803e-06	0.421427	200	14:95249952_95250699	chr14:96180256_96180848	Island	GI:11415027	14	95250401	FALSE	TRUE	FALSE
cg01078276	PLAU	10	6.09965e-08	0.421414	213	10:75340574_75341453	chr10:75670696_75671379	Shore	GI:53729348	10	75340683	FALSE	TRUE	FALSE
cg27626299	EVX1	7	6.15888e-05	0.421392	10	7:27248572_27250267	chr7:27282086_27283136	Island	GI:24497610	7	27248956	FALSE	TRUE	FALSE
cg23337754	CRABP1	15	0.000307569	0.420782	164	15:76419520_76421296	chr15:78632669_78633108	Island	GI:4758051	15	76419914	FALSE	TRUE	FALSE
cg17834752	KCNK9	8	0.000644384	0.420694	60	8:140783691_140786611	chr8:140714585_140718259	Island	GI:16445406	8	140784421	FALSE	TRUE	FALSE
cg26186727	NETO1	18	6.20978e-06	0.420605	276	18:68684832_68688500	chr18:70533965_70536871	Island	GI:20452469	18	68685514	FALSE	FALSE	FALSE
cg12539975	PRDM12	9	4.24461e-05	0.42056	398	9:132524265_132532286	chr9:133534534_133542394	Island	GI:15042948	9	132529404	FALSE	FALSE	FALSE
cg04096767	WT1	11	1.13553e-06	0.420356	NA	11:32404590_32406255	chr11:32448261_32449744	Island		11	32406026	FALSE	TRUE	FALSE
cg00333226	UNQ739	7	3.44164e-07	0.420343	506	7:49783381_49786431	chr7:49813008_49815752	Island	GI:38348413	7	49784309	FALSE	TRUE	FALSE
cg12515638	SFRP4	7	1.19832e-05	0.420014	359	7:37922026_37923244	chr7:37955622_37956555	Island	GI:8400733	7	37922543	FALSE	FALSE	FALSE
cg23317501	UGT3A1	5	2.09707e-06	0.419982	284				GI:24432082	5	36026972	FALSE	TRUE	TRUE
cg05221167	ZNF560	19	2.09744e-06	0.41958	118	19:9469758_9470740	chr19:9608804_9609343	Shore	GI:22749002	19	9470397	FALSE	FALSE	FALSE
cg02409351	CART1	12	6.11078e-05	0.419275	137	12:84196244_84198853	chr12:85673878_85674700	Island	GI:5901917	12	84198153	FALSE	FALSE	FALSE
cg21296230	GREM1	15	6.17334e-07	0.419043	331	15:30796667_30799245	chr15:33009530_33011696	Island	GI:71164890	15	30797828	FALSE	TRUE	FALSE
cg04062391	ZNF560	19	9.35483e-06	0.419014	75	19:9469758_9470740	chr19:9608804_9609343	Island	GI:22749002	19	9470204	FALSE	TRUE	FALSE
cg11323198	CDH8	16	0.000254887	0.418948	230	16:60625845_60628489	chr16:62069121_62070634	Island	GI:16306538	16	60627307	FALSE	FALSE	FALSE
cg13663218	TRHDE	12	5.80055e-05	0.418723	513	12:70951587_70954434	chr12:72665683_72667551	Island	GI:7019560	12	70953243	FALSE	FALSE	FALSE
cg17020834	GRIA1	5	5.77818e-05	0.418675	48				GI:6552333	5	152850451	FALSE	FALSE	FALSE
cg07102705	HTR4	5	0.00133375	0.41839	180	5:148013473_148014289	chr5:148033472_148034080	Island	GI:21361164	5	148014089	FALSE	FALSE	FALSE
cg19576304	RAX	18	5.87055e-06	0.418126	603	18:55090435_55093173	chr18:56939624_56941540	Island	GI:7305450	18	55091002	FALSE	FALSE	FALSE
cg14223995	UCP1	4	1.60707e-05	0.418096	208	4:141709103_141709997	chr4:141489962_141490378	Shore	GI:21614550	4	141709249	FALSE	TRUE	FALSE
cg22334665	SLC22A16	6	3.8888e-06	0.417953	347	6:110903841_110905894	chr6:110797297_110798201	Island	GI:31542326	6	110904190	FALSE	FALSE	FALSE
cg06516124	WT1	11	2.08364e-05	0.417658	NA	11:32406516_32407359	chr11:32452144_32452708	Shore		11	32407167	FALSE	FALSE	FALSE
cg14155416	L3MBTL4	18	0.000708693	0.417581	571	18:6403816_6405200	chr18:6413959_6414873	Island	GI:28212273	18	6404330	FALSE	FALSE	FALSE
cg12091331	PLAT	8	0.000262946	0.417517	120				GI:14702165	8	42184471	FALSE	TRUE	FALSE
cg12251804	C10orf125	10	0.00516288	0.416776	446	10:135020610_135021994	chr10:135170645_135171954	Island	GI:38348261	10	135021073	FALSE	FALSE	FALSE
cg16444968	CPNE7	16	0.00580356	0.416743	453	16:88168492_88170928	chr16:89641053_89643415	Island	GI:25141326	16	88169224	FALSE	TRUE	FALSE
cg13035743	PRRT1	6	0.0017594	0.416665	35	6:32227504_32227869	chr6:32118101_32118544	Shore	GI:21361926	6	32227663	FALSE	FALSE	FALSE
cg25511429	NRN1	6	5.72421e-05	0.416432	492	6:5951588_5953444	chr6:6008857_6009299	Shore	GI:34878876	6	5953124	FALSE	FALSE	FALSE
cg15494458	BPI	20	5.06729e-06	0.416346	1073				GI:4502446	20	36364926	FALSE	FALSE	FALSE
cg19884262	FLJ46831	10	0.000274509	0.41617	16	10:129424072_129426344	chr10:129534410_129537366	Island	GI:46409477	10	129425958	FALSE	FALSE	FALSE
cg10660256	BHMT	5	3.93831e-05	0.416166	0	5:78443059_78443592			GI:4502406	5	78443439	FALSE	TRUE	FALSE
cg23242898	DCC	18	0.000776156	0.416154	115	18:48120150_48121583	chr18:49868377_49868759	Shore	GI:4885174	18	48121271	FALSE	TRUE	FALSE
cg20404387	FAM43B	1	1.46598e-05	0.416146	364	1:20751294_20753336	chr1:20878894_20880592	Island	GI:46409305	1	20751883	FALSE	FALSE	FALSE
cg16098981	C20orf39	20	0.000172051	0.416109	30	20:24397795_24400183	chr20:24449844_24452037	Island	GI:13376346	20	24397865	FALSE	FALSE	FALSE
cg12351433	LHCGR	2	3.53477e-06	0.415725	140	2:48835959_48836520	chr2:48982621_48982958	Island	GI:4557716	2	48836461	FALSE	FALSE	FALSE
cg21513553	COL6A2	21	0.00018019	0.415564	595	21:46342002_46344009	NA	NA	GI:17402874	21	46343065	FALSE	FALSE	FALSE
cg08528984	PRDM16	1	0.000671331	0.415245	526	1:2973688_2977844	chr1:2983925_2987962	Island	GI:41349469	1	2975078	FALSE	FALSE	FALSE
cg25228126	FZD2	17	0.000665503	0.415073	385	17:39989114_39992456	chr17:42634829_42636851	Island	GI:5922012	17	39990836	FALSE	FALSE	TRUE
cg06498267	HCN1	5	4.12529e-05	0.415047	298	5:45730846_45732499	chr5:45695394_45696510	Island	GI:32698745	5	45731679	FALSE	FALSE	FALSE
cg00548268	NPTX2	7	3.44164e-07	0.414945	779	7:98083575_98085970	chr7:98245805_98247759	Island	GI:28195383	7	98083766	FALSE	FALSE	FALSE
cg23495733	CPNE8	12	0.000447908	0.414918	288	12:37585034_37587123	chr12:39299248_39299629	Shore	GI:38683845	12	37585399	FALSE	TRUE	FALSE
cg14900471	GATA4	8	0.00264125	0.414911	NA	8:11598711_11600557	chr8:11559596_11562956	Island		8	11599029	FALSE	FALSE	FALSE
cg18267381	ZNF659	3	0.00068262	0.413687	382	3:21767324_21768052			GI:13375980	3	21767438	FALSE	TRUE	FALSE
cg11822659	DOK5	20	1.63482e-05	0.413533	524	20:52524993_52526692	chr20:53091733_53092993	Island	GI:58331236	20	52526188	FALSE	FALSE	FALSE
cg23089840	LRRC3	21	0.000227215	0.413522	507		chr21:45875391_45877326	Shore	GI:48762944	21	44699314	FALSE	FALSE	FALSE
cg04599297	GAD2	10	2.03588e-06	0.413498	152	10:26543757_26547625	chr10:26504383_26507434	Island	GI:4503874	10	26545448	FALSE	FALSE	FALSE
cg10983208	SPOCK2	10	8.96405e-05	0.41337	447	10:73516252_73518414	chr10:73846806_73848233	Shore	GI:7662035	10	73518326	FALSE	FALSE	FALSE
cg23316360	EDNRB	13	4.33668e-05	0.412997	NA	13:77390197_77391989	chr13:78492425_78493382	Island		13	77390917	FALSE	FALSE	FALSE
cg21870884	GPR25	1	2.48429e-06	0.412784	263	1:199108740_199110158	chr1:200842196_200843388	Island	GI:38194223	1	199109052	FALSE	FALSE	FALSE
cg26090652	C1QTNF5	11	0.000794824	0.412662	141	11:118715376_118716957	chr11:119210290_119211658	Island	GI:49472831	11	118716650	FALSE	FALSE	FALSE
cg16428251	SOX14	3	2.41427e-05	0.412561	100	3:138964433_138967163	chr3:137482964_137484454	Island	GI:31563384	3	138966169	FALSE	FALSE	FALSE
cg18482268	POU4F3	5	0.000193796	0.412474	289	5:145698070_145700672	chr5:145718289_145720095	Island	GI:4505964	5	145699158	FALSE	FALSE	FALSE
cg23563234	PCDHGB7	5	0.00129105	0.412294	4	5:140777221_140777959	chr5:140797162_140797701	Island	GI:14270506	5	140777470	FALSE	FALSE	TRUE
cg09186006	SLC16A12	10	0.000286614	0.41226	14	10:91284810_91285992	chr10:91294947_91295925	Island	GI:47106049	10	91285279	FALSE	FALSE	FALSE
cg00399483	DCC	18	3.15416e-06	0.412094	NA	18:48122009_48122893	chr18:49868377_49868759	Island		18	48122376	FALSE	FALSE	FALSE
cg03160135	VGLL2	6	2.19476e-06	0.411499	197	6:117692316_117694016	chr6:117586482_117587156	Island	GI:23592241	6	117693611	FALSE	FALSE	FALSE
cg24496666	GIPC2	1	2.09574e-05	0.411263	390	1:78283822_78285119	chr1:78511577_78512161	Island	GI:41393578	1	78284567	FALSE	TRUE	FALSE
cg03388193	HPSE2	10	9.62741e-06	0.411197	451	10:100985526_100986619	chr10:100993820_100994188	Shore	GI:40254951	10	100986060	FALSE	TRUE	FALSE
cg03329165	CD200	3	3.38537e-07	0.410885	244	3:113534483_113535262	chr3:112051893_112052406	Island	GI:51988917	3	113534908	FALSE	TRUE	FALSE
cg05052633	CENTA2	17	3.53477e-06	0.410642	552	17:26272783_26274166	chr17:29248847_29249926	Island	GI:8923762	17	26273611	FALSE	FALSE	FALSE
cg00516481	PDE9A	21	5.06383e-06	0.410615	660	21:42946154_42947773	chr21:44073201_44074650	Island	GI:48762716	21	42946271	FALSE	FALSE	FALSE
cg23771603	MYO3A	10	0.00541158	0.410292	114	10:26262759_26264179	chr10:26222921_26224022	Island	GI:29544752	10	26263316	FALSE	FALSE	FALSE
cg04315771	IL4I1	19	1.01239e-05	0.410273	1187		chr19:50432354_50433138	Shore	GI:23821022	19	55125761	FALSE	FALSE	FALSE
cg04786857	SPDY1	2	0.00130291	0.41013	180	2:28886410_28888374	chr2:29033351_29034011	Island	GI:56961677	2	28887401	FALSE	FALSE	FALSE
cg18838701	TNNI3	19	3.56282e-05	0.40932	434		chr19:55667532_55668465	Shore	GI:30141909	19	60360424	FALSE	FALSE	FALSE
cg00350296	CD248	11	5.01365e-07	0.408969	326		chr11:66083572_66083782	Shore	GI:45387956	11	65841417	FALSE	FALSE	FALSE
cg18555440	MYOD1	11	3.92368e-06	0.40887	528	11:17696873_17700534	chr11:17740789_17743779	Island	GI:23111008	11	17698263	FALSE	FALSE	FALSE
cg05396987	FLJ30834	4	2.0855e-05	0.408849	820	4:122904540_122906207	chr4:122685860_122686565	Island	GI:22748850	4	122905719	FALSE	FALSE	FALSE
cg04747322	SNCAIP	5	6.92495e-06	0.408766	512	5:121675020_121676508	chr5:121647450_121648147	Shore	GI:76563939	5	121675207	FALSE	FALSE	FALSE
cg25216696	GATA4	8	0.00111395	0.408537	NA	8:11602473_11604934	chr8:11565217_11567212	Island		8	11602760	FALSE	FALSE	FALSE
cg21238818	GAL3ST3	11	5.33116e-05	0.408433	9	11:65572928_65573369	chr11:65816404_65816665	Island	GI:14719425	11	65573218	FALSE	FALSE	FALSE
cg26252167	GPR6	6	8.60272e-05	0.40822	279	6:110406816_110407975	chr6:110299365_110301267	Island	GI:31377786	6	110407266	FALSE	FALSE	FALSE
cg25462291	HEYL	1	0.000277986	0.408086	262	1:39877450_39878424	NA	NA	GI:19923414	1	39877643	FALSE	FALSE	FALSE
cg19461644	COL15A1	9	4.00719e-05	0.407728	427	9:100745603_100747003	chr9:101705907_101706682	Island	GI:18641349	9	100746438	FALSE	FALSE	FALSE
cg24194775	NPR2	9	0.00036549	0.407726	931	9:35781291_35782084	chr9:35791584_35791924	Shore	GI:73915097	9	35781475	FALSE	TRUE	FALSE
cg19831575	FGF4	11	0.00388651	0.407605	81	11:69297900_69299813	chr11:69588826_69590546	Island	GI:4503700	11	69299271	FALSE	TRUE	FALSE
cg13262687	POU4F2	4	2.4122e-06	0.407498	509	4:147778503_147781596	chr4:147559205_147561901	Island	GI:4758947	4	147779029	FALSE	FALSE	FALSE
cg20950011	CIDEA	18	1.65615e-05	0.407438	7	18:12243955_12245559	chr18:12254147_12255089	Island	GI:38158008	18	12244377	FALSE	TRUE	FALSE
cg25935911	DBC1	9	2.57456e-05	0.407426	560	9:121170560_121172234	chr9:122131086_122132214	Shore	GI:7657008	9	121172082	FALSE	TRUE	FALSE
cg18110483	THBS4	5	2.35735e-06	0.407019	32	5:79366520_79367294	chr5:79330928_79331488	Island	GI:40549419	5	79366715	FALSE	FALSE	FALSE
cg07376535	ADCYAP1	18	6.74428e-07	0.406823	63	18:894388_895760	chr18:904578_909574	Island	GI:10947062	18	895450	FALSE	FALSE	FALSE
cg04622802	LOC387758	11	3.02955e-05	0.406715	244	11:26972301_26972579			GI:42766421	11	26972448	FALSE	TRUE	FALSE
cg09601629	FLJ40365	19	0.00122387	0.406389	668	19:14982467_14983303	chr19:15121590_15122143	Shore	GI:27735062	19	14983224	FALSE	FALSE	FALSE
cg13288195	FBXL22	15	7.86886e-06	0.406333	115		chr15:63892789_63893911	Shelf	GI:42794272	15	61676764	FALSE	TRUE	FALSE
cg25724441	KCNJ2	17	8.15514e-05	0.406096	83	17:65675902_65677508	chr17:68164913_68165720	Shore	GI:22095339	17	65677354	FALSE	FALSE	FALSE
cg06638433	IGF2BP1	17	6.66398e-05	0.40606	401	17:44427641_44431137	chr17:47072820_47076042	Island	GI:56237026	17	44430174	FALSE	TRUE	FALSE
cg14652095	HIST1H1A	6	1.87014e-06	0.406014	169	6:26125429_26126270	chr6:26020671_26021125	Shelf	GI:21264571	6	26126164	FALSE	TRUE	FALSE
cg23282559	KL	13	0.000191424	0.405888	559	13:32487803_32489516	chr13:33589928_33591428	Island	GI:24497613	13	32489130	FALSE	TRUE	FALSE
cg15835232	HLF	17	0.00285831	0.405435	704	17:50697039_50698891	chr17:53342198_53343061	Shore	GI:31542934	17	50698074	FALSE	FALSE	FALSE
cg18349835	VIPR2	7	0.001616	0.405333	542	7:158629176_158631369	chr7:158936507_158938492	Island	GI:33188464	7	158629868	FALSE	FALSE	FALSE
cg00662556	GALR1	18	7.89136e-06	0.404853	NA	18:73090255_73093032	chr18:74961556_74963822	Island		18	73092352	FALSE	FALSE	FALSE
cg02351381	C12orf34	12	3.67717e-06	0.404604	226				GI:14249533	12	108656729	FALSE	FALSE	FALSE
cg16708981	ZNF677	19	4.0544e-05	0.404472	498	19:58449450_58450521	chr19:53757819_53758148	Shore	GI:33438597	19	58450421	FALSE	FALSE	FALSE
cg18938204	EMILIN3	20	0.000258536	0.403983	641	20:39427979_39429312	chr20:39994545_39995810	Island	GI:45433500	20	39428271	FALSE	FALSE	FALSE
cg20023231	HS3ST2	16	5.06383e-06	0.403494	578	16:22732005_22734135	chr16:22824616_22826459	Island	GI:5174462	16	22732783	FALSE	FALSE	FALSE
cg25993718	CBLN4	20	3.0868e-06	0.403418	184	20:54011953_54014199	chr20:54578603_54580678	Island	GI:50593529	20	54013603	FALSE	FALSE	FALSE
cg26651233	FLRT2	14	2.47498e-05	0.403335	387	14:85065422_85066845	chr14:85996494_85996958	Shore	GI:62241047	14	85065854	FALSE	FALSE	FALSE
cg00848728	DAB1	1	0.000589778	0.40299	193	1:58487718_58488900	chr1:58715272_58716095	Island	GI:33350927	1	58488606	FALSE	TRUE	FALSE
cg04263186	TACR3	4	4.14807e-05	0.402264	484	4:104859633_104860226	chr4:104640559_104640797	Shore	GI:7669547	4	104859938	FALSE	TRUE	FALSE
cg00899659	ZNF22	10	9.94593e-07	0.402105	49		chr10:45496275_45496550	Shore	GI:55775473	10	44815977	FALSE	TRUE	FALSE
cg17651821	HIST1H4L	6	0.0069438	0.4011	394		chr6:27839698_27840069	Shore	GI:15718728	6	27949662	FALSE	TRUE	FALSE
cg03547924	GDF5	20	0.000656972	0.401005	100		chr20:34022007_34022502	Shelf	GI:5123452	20	33489341	FALSE	TRUE	FALSE
cg17412258	DLK1	14	0.000376426	0.40097	NA	14:100261944_100263514	chr14:101192851_101193499	Island		14	100262770	FALSE	FALSE	FALSE
cg01664666	PLD5	1	0.000212737	0.400906	533	1:240753223_240755388	chr1:242686916_242687476	Island	GI:22749352	1	240754088	FALSE	FALSE	FALSE
cg09009380	PKP1	1	0.000881909	0.400518	394	1:199518989_199520333	chr1:201252452_201253648	Island	GI:53729343	1	199519597	FALSE	FALSE	FALSE
cg15239123	SMOC1	14	1.86542e-05	0.400335	270	14:69415542_69416308	chr14:70345943_70346527	Island	GI:51871617	14	69416166	FALSE	TRUE	FALSE
cg19528976	FLJ39237	7	0.000158029	0.400306	277	7:100609922_100610559	chr7:100823307_100823701	Shore	GI:38348415	7	100610000	FALSE	TRUE	FALSE
cg06958829	CHAD	17	0.0282599	0.400044	205	17:45900488_45902050	chr17:48545570_48546900	Island	GI:4502798	17	45901117	FALSE	TRUE	FALSE
cg13547644	ACTA1	1	0.000428553	0.400015	235	1:227636046_227637395	chr1:229567206_229570684	Island	GI:47078293	1	227636231	FALSE	TRUE	FALSE
cg00911351	PCDHGB4	5	8.9657e-06	0.399549	197	5:140747256_140748040	chr5:140767196_140767695	Island	GI:14270497	5	140747439	FALSE	FALSE	TRUE
cg07295678	DPYSL4	10	0.00142953	0.399379	395	10:133848709_133851502	chr10:133998912_134001500	Island	GI:11321616	10	133849999	FALSE	TRUE	FALSE
cg15439862	DSC3	18	1.26062e-05	0.399153	96	18:26874977_26877256	chr18:28621489_28623117	Island	GI:13435367	18	26876591	FALSE	FALSE	FALSE
cg26043257	CD38	4	7.9247e-07	0.399151	307	4:15389056_15389981	chr4:15779998_15780729	Island	GI:38454325	4	15389336	FALSE	TRUE	FALSE
cg19751300	ST8SIA5	18	4.52469e-06	0.399015	640	18:42589800_42592268	chr18:44336183_44337110	Island	GI:59806359	18	42590397	FALSE	FALSE	FALSE
cg13216057	DKK3	11	0.00017768	0.399008	274	11:11986258_11987753	chr11:12029737_12030841	Island	GI:66346686	11	11987219	FALSE	FALSE	FALSE
cg00565688	TP73	1	3.83452e-05	0.398911	917	1:3556965_3559547	chr1:3566445_3569636	Island	GI:4885644	1	3558072	FALSE	FALSE	FALSE
cg19779211	KCNQ1	11	0.000163801	0.39873	730	11:2421914_2423515	chr11:2465171_2465648	Island	GI:32479522	11	2422067	FALSE	FALSE	FALSE
cg01009664	TRH	3	0.00507146	0.398622	50	3:131175550_131177582	chr3:129693127_129694841	Island	GI:6005919	3	131176303	FALSE	TRUE	FALSE
cg06995715	FOXL1	16	0.0034554	0.398527	260	16:85169562_85171358	chr16:86612188_86613821	Island	GI:22779859	16	85170091	FALSE	FALSE	TRUE
cg01366419	WBSCR17	7	4.56048e-05	0.39809	698	7:70233977_70236507	chr7:70596228_70598382	Island	GI:22538494	7	70235027	FALSE	FALSE	FALSE
cg01965939	SH3TC2	5	1.07907e-05	0.398086	7				GI:38488691	5	148422887	FALSE	FALSE	FALSE
cg20387341	FGF10	5	0.000177147	0.397974	498	5:44424995_44425196			GI:4758359	5	44425039	FALSE	FALSE	FALSE
cg25563456	WT1	11	1.43442e-05	0.397914	NA	11:32411271_32413831	chr11:32454874_32457311	Island		11	32412645	FALSE	TRUE	FALSE
cg20395892	IRAK3	12	2.1402e-05	0.397769	237	12:64868542_64869736	chr12:66582695_66583345	Island	GI:6005791	12	64869047	FALSE	FALSE	FALSE
cg23642747	INA	10	3.85044e-06	0.397703	275	10:105026442_105028852	chr10:105036628_105038084	Island	GI:39725658	10	105026635	FALSE	TRUE	FALSE
cg12448933	RAB37	17	0.000129511	0.397663	108	17:70178644_70179471	chr17:72667195_72667710	Island	GI:54859667	17	70178973	FALSE	FALSE	FALSE
cg11213150	ANGPTL2	9	1.2975e-07	0.397586	587				GI:34577067	9	128924278	FALSE	TRUE	FALSE
cg22176895	PROX1	1	2.8657e-06	0.397534	179		chr1:214162508_214162737	Shore	GI:34147628	1	212228662	FALSE	TRUE	FALSE
cg19718882	WIT-1	11	7.66735e-06	0.397463	761	11:32414112_32415699	chr11:32459422_32459878	Shore	GI:19743572	11	32415290	FALSE	FALSE	FALSE
cg15147516	MIXL1	1	0.00450143	0.397346	485	1:224477495_224478686	chr1:226411007_226411880	Island	GI:13994334	1	224478491	FALSE	FALSE	FALSE
cg23129478	ST8SIA5	18	1.73788e-05	0.397205	883	18:42589800_42592268	chr18:44337510_44338100	Island	GI:59806359	18	42591920	FALSE	TRUE	FALSE
cg20291049	POU3F3	2	0.000135755	0.397193	248	2:104835039_104840521	chr2:105468851_105473488	Island	GI:5453935	2	104838649	FALSE	FALSE	FALSE
cg04270799	KIF5A	12	0.00044415	0.396921	212	12:56229825_56230535	chr12:57943662_57943926	Shore	GI:45446748	12	56230326	FALSE	FALSE	FALSE
cg16263182	HBA2	16	2.14702e-06	0.396783	524	16:162188_163573	chr16:222369_223447	Island	GI:14043068	16	163399	FALSE	TRUE	TRUE
cg05822532	ELN	7	0.00282454	0.396564	13	7:73080116_73080605			GI:5881412	7	73080467	FALSE	FALSE	FALSE
cg01610488	TRPA1	8	0.00350701	0.396563	51	8:73149852_73150676	chr8:72987480_72988023	Island	GI:6601589	8	73150424	FALSE	TRUE	FALSE
cg15787039	SGNE1	15	1.74335e-07	0.396147	225	15:30721114_30721502			GI:4506916	15	30721477	FALSE	FALSE	FALSE
cg01424107	CDX2	13	4.56048e-05	0.395943	204	13:27440079_27441627	chr13:28542221_28543544	Island	GI:24431948	13	27441113	FALSE	FALSE	FALSE
cg26029902	RAB22A	20	0.000747377	0.395811	346		chr20:56884738_56885222	Shore	GI:34577103	20	56317831	FALSE	FALSE	FALSE
cg12874092	VIM	10	0.000231703	0.395355	221	10:17310042_17312147	chr10:17270430_17272617	Island	GI:62414288	10	17311525	FALSE	FALSE	FALSE
cg13301003	WT1	11	6.54018e-06	0.394954	NA	11:32404590_32406255	chr11:32448261_32449744	Island		11	32405830	FALSE	FALSE	FALSE
cg04770504	DFNA5	7	2.80227e-05	0.394655	0	7:24762903_24764146	chr7:24796541_24797487	Island	GI:4758153	7	24763888	FALSE	FALSE	FALSE
cg02335804	TCF2	17	0.00201018	0.394649	170		chr17:36105334_36105583	Shore	GI:4507396	17	33179352	FALSE	FALSE	FALSE
cg04172348	SYN2	3	0.000412972	0.394593	139	3:12020118_12021768	chr3:12045652_12046627	Island	GI:46399195	3	12021004	FALSE	TRUE	FALSE
cg06277657	DGKI	7	3.32738e-05	0.39384	765	7:137181541_137183087	chr7:137531125_137532382	Island	GI:32483395	7	137182914	FALSE	TRUE	FALSE
cg16257091	BDNF	11	2.61488e-05	0.393325	284	11:27699782_27701489	chr11:27743472_27744564	Island	GI:34106708	11	27700156	FALSE	FALSE	FALSE
cg24250393	PRKCB1	16	1.31464e-05	0.393279	484	16:23754203_23756010	chr16:23846941_23848102	Shore	GI:47157320	16	23754339	FALSE	FALSE	FALSE
cg07717632	FLJ20245	9	2.57456e-05	0.392922	353	9:139292413_139294378	chr9:140172613_140176105	Island	GI:8923220	9	139292452	FALSE	TRUE	FALSE
cg02320454	GPR150	5	9.70014e-05	0.392817	37	5:94981212_94983154	chr5:94955630_94957244	Island	GI:40385872	5	94981773	FALSE	FALSE	FALSE
cg09636671	LMOD1	1	0.00214787	0.392374	275	1:200182329_200182717			GI:6912323	1	200182496	FALSE	FALSE	FALSE
cg21309147	STAC2	17	0.00201915	0.392307	260	17:34634143_34636117	chr17:37380953_37382363	Island	GI:75812909	17	34635760	FALSE	TRUE	FALSE
cg00015770	GPR103	4	0.000282466	0.392244	205	4:122520698_122521834	chr4:122301567_122302290	Island	GI:38016136	4	122521457	FALSE	TRUE	FALSE
cg17860158	CNTN2	1	0.00114602	0.39221	229	1:203278669_203279212			GI:28373120	1	203279192	FALSE	TRUE	FALSE
cg22289837	CA3	8	5.19025e-06	0.392171	180		chr8:86350765_86351196	Shore	GI:6996001	8	86537530	FALSE	TRUE	FALSE
cg17398312	FRMPD4	X	0.00199971	0.392144	455	X:12065825_12067363	chrX:12156604_12157274	Island	GI:55741444	X	12066961	FALSE	FALSE	FALSE
cg26385222	HCA112	7	0.000178345	0.392121	777	7:150127662_150129289	chr7:150496809_150498206	Island	GI:32484986	7	150128010	FALSE	FALSE	FALSE
cg24628744	H2AFY	5	2.1681e-05	0.392078	77	5:134761885_134763912	chr5:134734096_134735261	Shore	GI:20336744	5	134763553	FALSE	TRUE	FALSE
cg24335895	COX7A1	19	3.16392e-05	0.39195	0	19:41335049_41335665	chr19:36642327_36643585	Shore	GI:18105034	19	41335611	FALSE	FALSE	FALSE
cg03483626	KCNA3	1	2.22703e-06	0.391858	621	1:111017242_111019922	chr1:111216244_111217937	Shore	GI:25952081	1	111019799	FALSE	FALSE	FALSE
cg21965997	DRD1IP	10	0.00107914	0.39151	44	10:134998098_135000843	chr10:135148196_135150565	Island	GI:9257200	10	135000357	FALSE	FALSE	FALSE
cg17861230	PDE4C	19	4.06671e-05	0.391498	115	19:18204370_18205601	chr19:18343496_18344196	Island	GI:4505664	19	18204901	FALSE	FALSE	FALSE
cg20624391	BVES	6	7.34055e-06	0.39137	394	6:105690697_105692470	chr6:105584148_105585621	Island	GI:59939903	6	105690842	FALSE	TRUE	FALSE
cg00792849	CX36	15	0.000222772	0.391166	79	15:32833627_32834868	chr15:35046443_35047480	Island	GI:10190697	15	32833902	FALSE	FALSE	FALSE
cg23130254	HOXD12	2	1.36104e-05	0.391004	58	2:176672156_176673886	chr2:176964062_176965509	Island	GI:23510369	2	176672834	FALSE	FALSE	FALSE
cg09626984	GATA4	8	7.57578e-05	0.390922	NA	8:11602473_11604934	chr8:11565217_11567212	Island		8	11603505	FALSE	FALSE	FALSE
cg14563260	EDG2	9	0.000402383	0.390876	955	9:112839572_112841302	chr9:113799913_113801375	Island	GI:45580697	9	112841141	FALSE	TRUE	FALSE
cg04623955	DIO3	14	8.11392e-05	0.390613	1312	14:101095633_101098972	chr14:102025989_102031567	Island	GI:55750010	14	101096129	FALSE	FALSE	FALSE
cg13449778	C1orf76	1	0.0013086	0.390047	0	1:177978406_177980764	chr1:179711947_179713951	Island	GI:34222229	1	177978921	FALSE	FALSE	FALSE
cg05222924	WT1	11	0.000372261	0.389916	NA	11:32406516_32407359	chr11:32452144_32452708	Shore		11	32407062	FALSE	FALSE	FALSE
cg05896682	GALR1	18	6.53421e-05	0.389796	NA	18:73090255_73093032	chr18:74961556_74963822	Shore		18	73093018	FALSE	TRUE	FALSE
cg04726446	MGC16372	2	4.81966e-05	0.389736	81	2:26477981_26478856	chr2:26624603_26625057	Island	GI:21450776	2	26478369	FALSE	TRUE	FALSE
cg11377136	PKDREJ	22	0.000160018	0.389658	259	22:45036485_45038116	chr22:46658397_46659332	Island	GI:5174632	22	45037624	FALSE	TRUE	FALSE
cg04317399	HOXA4	7	9.83793e-05	0.389585	86	7:27136060_27137536	chr7:27169572_27170638	Island	GI:24497492	7	27136838	FALSE	FALSE	FALSE
cg19006008	F2RL3	19	0.00171135	0.389529	58		chr19:17000627_17001398	Shore	GI:4503638	19	16860768	FALSE	FALSE	FALSE
cg15191648	SALL3	18	8.96211e-05	0.389268	13	18:74837928_74842504	chr18:76737005_76741244	Island	GI:25188194	18	74841250	FALSE	FALSE	FALSE
cg02055963	CDX2	13	4.71162e-06	0.389021	203	13:27440079_27441627	chr13:28542221_28543544	Island	GI:24431948	13	27441520	FALSE	FALSE	FALSE
cg24805239	DFNA5	7	1.24427e-05	0.388975	123	7:24762903_24764146	chr7:24796541_24797487	Island	GI:4758153	7	24764011	FALSE	FALSE	FALSE
cg18081258	NDRG2	14	9.23756e-07	0.3887	226	14:20562491_20564111	chr14:21492735_21494270	Island	GI:42544210	14	20564001	FALSE	FALSE	FALSE
cg10146929	HIST1H1A	6	0.000172983	0.388568	77	6:26125429_26126270	chr6:26020671_26021125	Shelf	GI:21264571	6	26125918	FALSE	TRUE	FALSE
cg04922810	CRHR2	7	1.0841e-05	0.388474	8	7:30687736_30689084	chr7:30721372_30722445	Island	GI:32307158	7	30688413	FALSE	FALSE	FALSE
cg09495977	HTRA3	4	1.13116e-05	0.388283	15	4:8322116_8323142	chr4:8271214_8272091	Island	GI:24475740	4	8322407	FALSE	FALSE	FALSE
cg26189983	TNFRSF1B	1	7.90897e-06	0.388101	640	1:12149317_12150604	chr1:12226876_12227712	Island	GI:23312365	1	12150287	FALSE	TRUE	FALSE
cg15928398	ST6GAL1	3	3.49157e-05	0.387889	566	3:188130446_188132671	chr3:186648174_186649103	Shore	GI:27765090	3	188130644	FALSE	FALSE	FALSE
cg12858460	EOMES	3	0.00284279	0.387702	48	3:27737230_27739159	chr3:27762351_27763995	Island	GI:22538469	3	27738741	FALSE	TRUE	FALSE
cg21458907	CADPS	3	0.000128326	0.387429	252	3:62834482_62837070	chr3:62859617_62861190	Island	GI:34452710	3	62835842	FALSE	FALSE	FALSE
cg14539231	EPSTI1	13	0.00540368	0.387419	115	13:42463929_42464684	chr13:43566074_43566508	Island	GI:50428916	13	42464262	FALSE	FALSE	FALSE
cg15852891	OTP	5	0.000517057	0.387253	424	5:76969992_76971154	chr5:76934581_76935296	Island	GI:24497624	5	76970702	FALSE	FALSE	FALSE
cg02029926	CXCL1	4	1.30546e-06	0.387081	235	4:74953702_74954565	chr4:74734918_74735544	Shore	GI:4504152	4	74953738	FALSE	FALSE	FALSE
cg05675373	KCNC4	1	0.00795619	0.38702	280	1:110553667_110556441	chr1:110752256_110754794	Island	GI:24497461	1	110555780	FALSE	FALSE	FALSE
cg16092786	WT1	11	3.67717e-06	0.386328	NA	11:32411271_32413831	chr11:32454874_32457311	Island		11	32412311	FALSE	FALSE	FALSE
cg21621248	LRRTM1	2	1.2174e-06	0.385712	13	2:80384714_80385520	chr2:80529677_80530846	Shore	GI:40255221	2	80385353	FALSE	FALSE	FALSE
cg21671476	MYL9	20	0.000296577	0.385649	288	20:34602603_34603041	chr20:35169189_35169540	Shore	GI:31563522	20	34603023	FALSE	TRUE	FALSE
cg04378886	RCN3	19	0.000110053	0.385545	520	19:54722263_54723292	chr19:50030981_50031300	Shore	GI:28626509	19	54723207	FALSE	FALSE	FALSE
cg07186138	APOBEC3C	22	0.00102676	0.385539	131				GI:22907038	22	37740342	FALSE	TRUE	TRUE
cg16703647	CRABP1	15	0.000485894	0.385134	103	15:76419520_76421296	chr15:78632669_78633108	Shore	GI:4758051	15	76419647	FALSE	FALSE	FALSE
cg04391111	TP73	1	1.7011e-05	0.384712	NA	1:3556965_3559547	chr1:3566445_3569636	Island		1	3557864	FALSE	TRUE	FALSE
cg19042062	KCNJ2	17	5.06729e-06	0.384575	892	17:65675902_65677508	chr17:68164913_68165720	Shore	GI:22095339	17	65676379	FALSE	TRUE	FALSE
cg11004890	SLC4A11	20	6.34014e-06	0.384348	127	20:3166471_3169090	chr20:3218578_3220930	Shore	GI:14042959	20	3166500	FALSE	FALSE	FALSE
cg22783363	TNFRSF10D	8	2.40069e-05	0.38428	13	8:23076422_23077641	chr8:23021056_23021588	Island	GI:42544227	8	23077498	FALSE	FALSE	FALSE
cg01580681	HAND2	4	0.000442277	0.384272	578	4:174686012_174689831	chr4:174450046_174451469	Shore	GI:12545383	4	174686591	FALSE	FALSE	FALSE
cg16580737	MME	3	0.00160746	0.38409	130	3:156279619_156280786	chr3:154797398_154797988	Island	GI:6042199	3	156280283	FALSE	FALSE	FALSE
cg01920232	RFX4	12	9.70829e-05	0.383999	365	12:105500175_105502281	chr12:106977388_106977713	Shore	GI:19743887	12	105500798	FALSE	FALSE	FALSE
cg21435336	ANKRD41	19	0.000535663	0.383959	171	19:17253241_17254860	chr19:17392383_17393775	Island	GI:40255103	19	17253852	FALSE	FALSE	FALSE
cg17838026	KCNC3	19	0.00505667	0.383855	227	19:55522929_55526307	chr19:50833813_50834128	Shore	GI:24497459	19	55524673	FALSE	FALSE	FALSE
cg24826867	IRF8	16	0.000334457	0.383504	79	16:84489299_84490591	chr16:85932121_85932942	Island	GI:55953136	16	84490354	FALSE	TRUE	FALSE
cg14611174	SIX6	14	0.0017052	0.382986	185	14:60045112_60046647	chr14:60975732_60978180	Island	GI:6677978	14	60045590	FALSE	FALSE	FALSE
cg04369341	C20orf100	20	6.15487e-05	0.382748	215	20:41976342_41978686	chr20:42543097_42545137	Island	GI:14249635	20	41978436	FALSE	TRUE	FALSE
cg22123464	SLC8A2	19	0.000109537	0.382526	221				GI:57163986	19	52666713	FALSE	FALSE	FALSE
cg07447922	EPHA10	1	0.000314173	0.382363	38	1:38002292_38003550	chr1:38229838_38230888	Island	GI:27735058	1	38003414	FALSE	TRUE	FALSE
cg02254461	AXUD1	3	7.93383e-06	0.382329	803	3:39170826_39171090	chr3:39194241_39195359	Shore	GI:17136074	3	39170908	FALSE	FALSE	FALSE
cg03064067	SLC6A15	12	0.000536572	0.382122	342	12:83829166_83831125	chr12:85305200_85305422	Shore	GI:60115819	12	83831047	FALSE	FALSE	FALSE
cg15127733	HSPA12B	20	1.86713e-06	0.382081	228	20:3661055_3661629	chr20:3713159_3713515	Shore	GI:31317302	20	3661584	FALSE	FALSE	FALSE
cg00540769	ACOT12	5	0.000109803	0.381927	464	5:80725157_80726371	chr5:80689818_80690228	Shore	GI:18640735	5	80725248	FALSE	TRUE	FALSE
cg15647515	WNT2	7	0.000140377	0.381828	459	7:116749909_116752225	chr7:116962841_116964803	Island	GI:4507926	7	116751038	FALSE	FALSE	FALSE
cg24800810	RGS7	1	0.000150417	0.381679	448	1:239586193_239587613	chr1:241520103_241520790	Shore	GI:21361148	1	239587549	FALSE	FALSE	FALSE
cg03755123	UTF1	10	0.000553734	0.381444	270	10:134892848_134895213	chr10:135043221_135044560	Island	GI:71043875	10	134893498	FALSE	FALSE	FALSE
cg10647513	HBA1	16	1.68623e-05	0.381032	524	16:165988_167377	chr16:226173_227254	Island	GI:14456711	16	167203	FALSE	TRUE	TRUE
cg14826456	ADRB1	10	5.52189e-06	0.380452	289	10:115792649_115795530	chr10:115803358_115805468	Island	GI:4557264	10	115794085	FALSE	FALSE	FALSE
cg13234863	KIAA1944	12	6.88721e-05	0.380318	925	12:128953408_128955096	chr12:130387609_130389139	Island	GI:42734372	12	128955091	FALSE	TRUE	FALSE
cg14795968	ACADL	2	0.00145633	0.379542	332	2:210797532_210798583	chr2:211089413_211090176	Island	GI:46488924	2	210798060	FALSE	FALSE	FALSE
cg08260959	HIST1H4F	6	0.00237516	0.379507	266	6:26348554_26349101	chr6:26240697_26240951	Island	GI:21166391	6	26348899	FALSE	TRUE	FALSE
cg17561435	BMPER	7	0.000570362	0.379457	404	7:33910116_33912161	chr7:33943665_33945509	Island	GI:38327519	7	33911452	FALSE	FALSE	FALSE
cg06710648	DAB1	1	5.56746e-06	0.379195	166		chr1:58715272_58716095	Shore	GI:33350927	1	58488965	FALSE	FALSE	FALSE
cg15988792	ACSS1	20	0.000707359	0.379052	302		chr20:25037707_25039211	Shore	GI:28416952	20	24987314	FALSE	TRUE	FALSE
cg02659086	GSTP1	11	0.00348625	0.378931	NA	11:67106980_67108634	chr11:67350928_67351953	Island		11	67107552	FALSE	TRUE	FALSE
cg25550573	FLJ23191	4	2.03588e-06	0.378398	719	4:122210986_122213938	NA	NA	GI:21362035	4	122213738	FALSE	FALSE	FALSE
cg01546563	GATA4	8	0.000244014	0.378166	NA	8:11602473_11604934	chr8:11565217_11567212	Island		8	11604598	FALSE	TRUE	FALSE
cg17580045	CCND2	12	4.36022e-05	0.377991	NA	12:4252826_4255273	chr12:4383193_4384405	Shore		12	4255151	FALSE	FALSE	FALSE
cg09874752	SFRP5	10	0.00283629	0.377968	461	10:99520826_99522150	chr10:99531025_99531968	Island	GI:8400734	10	99521299	FALSE	FALSE	FALSE
cg23303408	POU4F3	5	5.55871e-06	0.377938	79	5:145698070_145700672	chr5:145718289_145720095	Island	GI:4505964	5	145698790	FALSE	FALSE	FALSE
cg21696393	SOX8	16	0.00477834	0.377893	1407	16:970186_973037	chr16:1029878_1035327	Island	GI:30179902	16	970402	FALSE	TRUE	FALSE
cg07028533	CNTNAP2	7	4.0544e-05	0.377805	390	7:145443587_145445242	chr7:145813030_145814084	Island	GI:21071040	7	145444372	FALSE	FALSE	FALSE
cg14070647	RSPO2	8	4.95458e-05	0.377457	302	8:109162808_109165294	chr8:109094485_109095849	Island	GI:40255217	8	109164440	FALSE	FALSE	FALSE
cg18277754	ALK	2	0.000285263	0.377306	280	2:29996008_29998270	chr2:30142831_30144624	Island	GI:29029631	2	29997656	FALSE	FALSE	FALSE
cg22268231	SPIB	19	2.22703e-06	0.376984	268	19:55614199_55614401			GI:61888835	19	55614296	FALSE	FALSE	FALSE
cg20300246	LHX3	9	5.8301e-05	0.376853	208	9:138236352_138237116	chr9:139096665_139096993	Island	GI:30089941	9	138236568	FALSE	FALSE	FALSE
cg12388309	PAK7	20	0.000404238	0.376562	283	20:9766686_9767917	chr20:9819271_9819861	Island	GI:29826328	20	9767805	FALSE	FALSE	FALSE
cg21410991	ISL1	5	5.3113e-06	0.376536	818	5:50714114_50715273	chr5:50678632_50679375	Shore	GI:4504736	5	50714208	FALSE	TRUE	FALSE
cg11638200	PRKCQ	10	0.0184176	0.376285	273	10:6661751_6662802	chr10:6621907_6622642	Island	GI:48255887	10	6661971	FALSE	FALSE	FALSE
cg19697981	NR2E1	6	6.53465e-05	0.376274	558	6:108591543_108597244	chr6:108485671_108490539	Island	GI:21361108	6	108594513	FALSE	FALSE	FALSE
cg23357981	GRP	18	1.83412e-05	0.376273	385	18:55037964_55038946	chr18:56887091_56887665	Shore	GI:34222290	18	55038765	FALSE	FALSE	FALSE
cg08441170	MYO3A	10	0.00519346	0.376134	96	10:26262759_26264179	chr10:26222921_26224022	Island	GI:29544752	10	26263106	FALSE	TRUE	FALSE
cg03567830	NTSR1	20	0.00219764	0.375938	318	20:60810126_60811791	chr20:61339858_61341220	Island	GI:4505476	20	60810316	FALSE	TRUE	FALSE
cg20640433	LAMA2	6	0.0004517	0.375924	136	6:129245749_129246433			GI:28559087	6	129245899	FALSE	FALSE	FALSE
cg23418591	FLJ90166	20	0.000370583	0.375741	368	20:56522790_56523941	chr20:57089460_57090237	Shore	GI:23503290	20	56523723	FALSE	FALSE	FALSE
cg12571423	CCNA1	13	0.000222283	0.375347	115	13:35903373_35904811	chr13:37005581_37006453	Shore	GI:16306528	13	35904748	FALSE	FALSE	FALSE
cg25806808	CXCL1	4	5.44608e-05	0.375025	185	4:74953702_74954565	chr4:74734918_74735544	Island	GI:4504152	4	74953788	FALSE	FALSE	TRUE
cg00263760	VAX1	10	0.00119181	0.374838	446	10:118885881_118888114	chr10:118895963_118898037	Island	GI:40217621	10	118887356	FALSE	FALSE	FALSE
cg26557658	FAM43B	1	5.43947e-05	0.374725	145	1:20751294_20753336	chr1:20878894_20880592	Shore	GI:46409305	1	20751374	FALSE	FALSE	FALSE
cg01293647	NEUROD2	17	0.000119192	0.374653	91	17:35017446_35018010	chr17:37764092_37764304	Island	GI:21314637	17	35017790	FALSE	FALSE	FALSE
cg05373457	KCNS2	8	4.38691e-05	0.374632	698	8:99507518_99509796	chr8:99438692_99440425	Island	GI:45433545	8	99509124	FALSE	FALSE	FALSE
cg24176563	EYA4	6	0.000119871	0.374623	263	6:133603260_133605886	chr6:133562086_133563586	Island	GI:26667248	6	133604469	FALSE	FALSE	FALSE
cg08995424	ATP5G2	12	0.000708739	0.374577	462	12:52355780_52357696	chr12:54071053_54071265	Shore	GI:50593531	12	52357158	FALSE	TRUE	FALSE
cg12927153	PTGS1	9	0.00105253	0.374464	89	9:124172910_124173276			GI:18104966	9	124173139	FALSE	FALSE	FALSE
cg09038676	GSTP1	11	0.000202806	0.374331	322	11:67106980_67108634	chr11:67350928_67351953	Island	GI:6552334	11	67108184	FALSE	FALSE	FALSE
cg03700462	HOXA1	7	0.000489869	0.374237	90	7:27101711_27103391	chr7:27135342_27136736	Island	GI:24497507	7	27102209	FALSE	FALSE	FALSE
cg17706173	C16orf30	16	1.54889e-05	0.374074	1077		chr16:1583809_1584641	Shore	GI:13375800	16	1522582	FALSE	FALSE	FALSE
cg12294121	GABRB1	4	0.000701284	0.373932	4	4:46728135_46728396	chr4:47034427_47034940	Shore	GI:12548775	4	46728332	FALSE	TRUE	FALSE
cg25905812	DMRT1	9	0.00148833	0.373815	58	9:831240_833434	chr9:841374_843364	Island	GI:62241025	9	831632	FALSE	FALSE	FALSE
cg12782180	LEP	7	1.76761e-07	0.373778	399	7:127667928_127668724	chr7:127880750_127881375	Island	GI:4557714	7	127668168	FALSE	TRUE	FALSE
cg22737001	RUNX3	1	0.0108326	0.37326	NA	1:25127692_25131906	chr1:25255527_25259005	Island		1	25129616	FALSE	FALSE	FALSE
cg00756058	DZIP1	13	0.00103329	0.373138	100	13:95093824_95095248	chr13:96296143_96297059	Island	GI:39725956	13	95094845	FALSE	FALSE	FALSE
cg21542793	ADRA2B	2	1.47969e-05	0.373081	3	2:96144986_96147016	chr2:96781406_96782971	Island	GI:55743081	2	96145618	FALSE	TRUE	FALSE
cg05250458	ZNF177	19	0.000370583	0.373073	131	19:9334490_9335153	chr19:9473589_9474001	Shore	GI:4508008	19	9334565	FALSE	TRUE	FALSE
cg20279283	GATA4	8	1.13191e-05	0.373053	NA	8:11602473_11604934	chr8:11565217_11567212	Island		8	11604272	FALSE	FALSE	FALSE
cg14021073	BRSK2	11	5.0335e-05	0.373041	744	11:1366566_1368933	chr11:1410119_1412346	Island	GI:27501463	11	1366961	FALSE	FALSE	FALSE
cg11200929	CRABP1	15	0.00117732	0.372533	25	15:76419520_76421296	chr15:78632669_78633108	Island	GI:4758051	15	76419725	FALSE	FALSE	FALSE
cg21057046	NBL1	1	0.00261826	0.372494	478	1:19842677_19844650	chr1:19970255_19971923	Shore	GI:33519445	1	19842791	FALSE	FALSE	FALSE
cg07570142	MOXD1	6	0.0090593	0.372199	211	6:132763397_132765057	chr6:132722093_132722901	Island	GI:24308084	6	132764114	FALSE	FALSE	FALSE
cg07644368	CDO1	5	5.45274e-05	0.371967	380	5:115179127_115180765	chr5:115151348_115152713	Shore	GI:56786146	5	115180684	FALSE	FALSE	FALSE
cg01185080	ZNF710	15	0.000413055	0.3716	939	15:88344274_88345300	chr15:90543410_90543835	Island	GI:42734394	15	88344817	FALSE	FALSE	FALSE
cg14159672	FLJ32569	1	0.0058193	0.371361	66	1:204085476_204086074	chr1:205818898_205819191	Island	GI:47458826	1	204085802	FALSE	TRUE	FALSE
cg10003443	FOXA2	20	0.00014861	0.371124	1068	20:22514686_22515176	chr20:22567453_22567880	Shore	GI:24497502	20	22515170	FALSE	FALSE	FALSE
cg16902509	ITGA8	10	0.000467517	0.371032	458	10:15801302_15802503	chr10:15761423_15762101	Shore	GI:49170033	10	15801318	FALSE	TRUE	FALSE
cg08575537	EPO	7	0.000184418	0.370997	203	7:100155958_100156762	chr7:100318106_100318684	Island	GI:62240996	7	100156562	FALSE	FALSE	FALSE
cg05056120	EBF	5	1.62719e-06	0.370758	933	5:158459824_158460664	chr5:158527374_158527983	Island	GI:36054140	5	158460280	FALSE	FALSE	FALSE
cg12335708	DPP4	2	2.79688e-05	0.370705	49	2:162637886_162639319	chr2:162930233_162930879	Shore	GI:47078262	2	162639249	FALSE	FALSE	FALSE
cg13929328	FLJ46831	10	0.000362183	0.370676	54	10:129424072_129426344	chr10:129534410_129537366	Island	GI:46409477	10	129425888	FALSE	FALSE	FALSE
cg27154163	KIT	4	0.000986171	0.370512	405	4:55217976_55220295	chr4:55523409_55525297	Island	GI:4557694	4	55218513	FALSE	TRUE	FALSE
cg05022306	HOXC8	12	0.00479357	0.370248	364	12:52688773_52689886	chr12:54402682_54403347	Island	GI:45580721	12	52689521	FALSE	FALSE	FALSE
cg16994506	CCND2	12	1.48664e-05	0.37016	786	12:4252826_4255273	chr12:4383193_4384405	Island	GI:16950656	12	4253985	FALSE	FALSE	FALSE
cg09837977	LRRN3	7	4.99177e-06	0.370059	18				GI:37059785	7	110518437	FALSE	FALSE	FALSE
cg12613383	PLD5	1	9.38444e-05	0.370038	683	1:240753223_240755388	chr1:242687922_242688682	Island	GI:22749352	1	240755304	FALSE	FALSE	FALSE
cg27420236	RPRM	2	6.11078e-05	0.369706	606	2:154041503_154044142	chr2:154334449_154335458	Island	GI:54792141	2	154042962	FALSE	TRUE	FALSE
cg13549845	GRID2	4	6.41086e-05	0.369682	152	4:93444800_93446202	chr4:93226348_93227007	Shore	GI:4557632	4	93444983	FALSE	TRUE	FALSE
cg26607785	TBX21	17	5.81314e-05	0.369659	186	17:43165308_43166553	chr17:45810589_45811388	Shore	GI:7019548	17	43165423	FALSE	FALSE	FALSE
cg21972382	RSNL2	2	3.22513e-05	0.369441	758	2:29191252_29192588	chr2:29337983_29338909	Shore	GI:31982880	2	29192580	FALSE	FALSE	FALSE
cg01705587	SV2A	1	0.00638219	0.369174	66	1:148155815_148156129			GI:41281523	1	148155988	FALSE	FALSE	FALSE
cg22680204	CRMP1	4	6.41086e-05	0.36897	313	4:5944246_5946191	chr4:5894071_5895116	Island	GI:62422567	4	5945999	FALSE	TRUE	FALSE
cg07260592	LPA	6	3.4247e-05	0.36891	343	6:161020066_161020613	chr6:161100092_161100456	Island	GI:88998565	6	161020112	FALSE	FALSE	FALSE
cg17279839	RARRES2	7	2.19596e-06	0.368874	108	7:149668838_149669799	chr7:150037459_150039031	Island	GI:8051632	7	149669531	FALSE	FALSE	FALSE
cg06912252	C9orf125	9	0.000327004	0.36875	549	9:103287963_103289481	chr9:104248247_104249501	Island	GI:14150131	9	103288747	FALSE	FALSE	FALSE
cg21096399	MCAM	11	6.14785e-05	0.368178	305	11:118692068_118693386	chr11:119186947_119187894	Shore	GI:71274106	11	118693355	FALSE	TRUE	FALSE
cg19055231	STAC	3	0.000153681	0.367923	300	3:36396655_36397610	chr3:36421702_36422210	Shore	GI:4507246	3	36397401	FALSE	TRUE	FALSE
cg11812218	GHSR	3	0.000363535	0.367842	717	3:173647899_173649789	chr3:172167526_172167866	Shore	GI:38455409	3	173649614	FALSE	TRUE	FALSE
cg09099744	CDKN2A	9	0.000120743	0.367548	NA	9:21958106_21958899	NA	NA		9	21958372	FALSE	FALSE	FALSE
cg11934695	ADRA1D	20	0.00102006	0.367546	433	20:4176404_4178574	chr20:4228532_4230496	Island	GI:15451784	20	4178092	FALSE	TRUE	FALSE
cg16530429	LIN28	1	0.000290863	0.367488	201	1:26609751_26610905	chr1:26737246_26738148	Island	GI:34222338	1	26610057	FALSE	FALSE	FALSE
cg03763616	SPIB	19	6.69431e-07	0.367475	219				GI:61888835	19	55613809	FALSE	TRUE	FALSE
cg09873258	DLK1	14	2.60878e-05	0.367286	335	14:100261944_100263514	NA	NA	GI:74136020	14	100262647	FALSE	FALSE	FALSE
cg24169822	HOXA4	7	5.77818e-05	0.367068	595	7:27136060_27137536	chr7:27169572_27170638	Shore	GI:24497492	7	27137519	FALSE	FALSE	FALSE
cg21949305	ADORA2A	22	1.74335e-07	0.367038	437				GI:17136146	22	23158655	FALSE	FALSE	FALSE
cg15517609	RYR1	19	2.37719e-05	0.366919	295		chr19:38924239_38924519	Shore	GI:10863870	19	43615885	FALSE	TRUE	FALSE
cg07601320	SLC38A4	12	0.00104803	0.366907	102	12:45505775_45506259			GI:18482384	12	45506108	FALSE	TRUE	FALSE
cg12422450	CHGA	14	0.0258174	0.366813	399	14:92458874_92460070	chr14:93389245_93389899	Island	GI:10800418	14	92459644	FALSE	TRUE	FALSE
cg11325578	GPR143	X	0.000346335	0.366459	630	X:9692673_9694068	chrX:9733154_9734064	Island	GI:4557806	X	9693287	FALSE	FALSE	FALSE
cg00995520	KCNA3	1	1.21032e-05	0.366384	627	1:111017242_111019922	chr1:111216244_111217937	Shore	GI:25952081	1	111019805	FALSE	FALSE	FALSE
cg08614481	HTR1B	6	0.000120383	0.366256	130	6:78228521_78230146	chr6:78172231_78174088	Island	GI:4504532	6	78229969	FALSE	FALSE	FALSE
cg21229055	GPM6B	X	4.96858e-05	0.365753	402	X:13865701_13867179	chrX:13956150_13957061	Shore	GI:50263047	X	13867154	FALSE	FALSE	FALSE
cg17688525	L3MBTL4	18	0.0176608	0.365718	77	18:6403816_6405200	chr18:6413959_6414873	Shore	GI:28212273	18	6404978	FALSE	FALSE	FALSE
cg05772663	HTR2C	X	1.28619e-05	0.36541	139	X:113724646_113726041	chrX:113818519_113819453	Shore	GI:4504540	X	113724668	FALSE	FALSE	FALSE
cg20786074	EFEMP1	2	0.000286002	0.364598	77	2:56003700_56004775	chr2:56150340_56151180	Shore	GI:9665252	2	56003759	FALSE	FALSE	FALSE
cg04988423	ALX4	11	0.0169557	0.364554	139	11:44286979_44288424	chr11:44330542_44331761	Island	GI:55743091	11	44288153	FALSE	FALSE	FALSE
cg04797323	SOCS2	12	0.0493565	0.36446	NA	12:92490435_92491891	chr12:93963963_93967395	Island		12	92491109	FALSE	FALSE	FALSE
cg21087137	MGC26856	12	0.000283513	0.364305	6	12:74014606_74014870			GI:22749526	12	74014736	FALSE	FALSE	FALSE
cg26590537	KCNA1	12	1.05401e-05	0.364242	343	12:4888590_4891600	chr12:5018585_5021171	Island	GI:4557684	12	4890463	FALSE	FALSE	FALSE
cg21601405	CD40	20	1.06229e-05	0.363925	100	20:44180138_44180422	chr20:44746822_44747060	Island	GI:23312369	20	44180413	FALSE	FALSE	FALSE
cg05358404	RTEL1	20	0.000127419	0.363848	697	20:61759313_61761230	chr20:62288941_62290058	Island	GI:30089967	20	61759394	FALSE	FALSE	FALSE
cg12614105	NPY	7	3.82997e-05	0.363765	626	7:24289504_24291701	chr7:24323558_24325080	Island	GI:31542152	7	24290960	FALSE	FALSE	FALSE
cg10362475	SHANK2	11	6.92985e-05	0.363524	47	11:70185287_70186268	chr11:70508328_70508617	Shore	GI:19743793	11	70185473	FALSE	FALSE	FALSE
cg15337897	FGF3	11	0.0231727	0.363448	208	11:69340815_69343887	chr11:69632033_69634710	Island	GI:15451899	11	69343337	FALSE	FALSE	FALSE
cg09243021	CASP2	7	0.000242441	0.362996	383	7:142694976_142696096	chr7:142985047_142985810	Shore	GI:39995057	7	142695141	FALSE	FALSE	FALSE
cg08555612	PROK2	3	0.0146433	0.362959	428	3:71916157_71917839	chr3:71834068_71834653	Island	GI:24475653	3	71917330	FALSE	TRUE	FALSE
cg08952029	CHRDL2	11	5.11583e-05	0.362804	714	11:74119681_74120667	chr11:74442260_74442874	Shore	GI:40353768	11	74120548	FALSE	TRUE	FALSE
cg23040064	JPH3	16	5.97712e-05	0.362481	715	16:86192657_86194851	chr16:87636506_87637284	Shore	GI:21704282	16	86193285	FALSE	FALSE	FALSE
cg21604042	SCUBE3	6	0.000129446	0.362103	789	6:35288946_35290652	chr6:35181095_35182547	Island	GI:31377567	6	35289379	FALSE	FALSE	FALSE
cg26021627	UNQ9433	8	2.06137e-05	0.361991	685	8:53639644_53641328	chr8:53477544_53478627	Shore	GI:46409457	8	53641259	FALSE	FALSE	FALSE
cg20890210	KCNB2	8	1.80017e-05	0.361836	555	8:73611127_73612795	chr8:73448659_73449725	Shore	GI:27436973	8	73612735	FALSE	FALSE	FALSE
cg25211525	C6orf145	6	0.00350593	0.36167	197	6:3695608_3697965	chr6:3750788_3752767	Island	GI:42476062	6	3696738	FALSE	TRUE	FALSE
cg15043057	CTPS	1	0.000189062	0.361599	655	1:41216898_41218985	chr1:41444870_41446116	Shore	GI:4503132	1	41217375	FALSE	FALSE	FALSE
cg15774283	PTGS2	1	0.00155237	0.361502	NA	1:184915751_184916808	NA	NA		1	184916504	FALSE	FALSE	FALSE
cg02860342	HCN4	15	0.000179086	0.361421	307	15:71446780_71449188	chr15:73659860_73662015	Island	GI:4885406	15	71448537	FALSE	FALSE	FALSE
cg20798152	CART	5	2.73184e-07	0.361305	94	5:71050507_71051626	chr5:71014917_71015715	Shore	GI:46852394	5	71050656	FALSE	FALSE	FALSE
cg15817236	ALX4	11	0.00514305	0.361212	354	11:44286979_44288424	chr11:44330542_44331761	Island	GI:55743091	11	44287938	FALSE	FALSE	FALSE
cg20113732	NELL1	11	0.00399325	0.361211	44	11:20647014_20648558	chr11:20690579_20691845	Island	GI:45269146	11	20647756	FALSE	FALSE	FALSE
cg01031400	TNFRSF10D	8	4.17477e-06	0.360866	27	8:23076422_23077641	chr8:23021056_23021588	Island	GI:42544227	8	23077458	FALSE	FALSE	FALSE
cg20792062	KCNA5	12	1.93196e-05	0.360552	203	12:5022830_5024746	chr12:5153012_5154346	Island	GI:25952086	12	5023549	FALSE	TRUE	FALSE
cg15604467	POU4F1	13	0.000134454	0.360409	230	13:78073448_78076158	chr13:79175610_79177985	Island	GI:20127494	13	78075926	FALSE	FALSE	FALSE
cg15747595	TSPYL5	8	0.00412672	0.360277	296	8:98358472_98359735	chr8:98289604_98290404	Island	GI:49410494	8	98359056	FALSE	TRUE	FALSE
cg22234962	C1orf104	1	6.29821e-05	0.36021	38	1:153557786_153558083	chr1:155292469_155295433	Shore	GI:27735030	1	153557921	FALSE	FALSE	FALSE
cg20427865	CX3CL1	16	0.000280988	0.360147	61				GI:54111253	16	55963854	FALSE	TRUE	FALSE
cg16853982	ACTN2	1	0.0278047	0.360092	410	1:234915582_234917127	chr1:236849472_236850323	Shore	GI:4501892	1	234916012	FALSE	FALSE	FALSE
cg03874199	HOXD12	2	6.61552e-06	0.35987	74	2:176672156_176673886	chr2:176964062_176965509	Island	GI:23510369	2	176672702	FALSE	FALSE	FALSE
cg14400118	MMP2	16	0.000855849	0.359715	103	16:54070224_54071206	chr16:55513220_55513526	Shore	GI:75905807	16	54070692	FALSE	FALSE	FALSE
cg21838334	NES	1	0.0011595	0.359707	536	1:154912856_154913974	chr1:156646292_156647260	Island	GI:38176299	1	154913277	FALSE	TRUE	FALSE
cg11399100	C19orf4	19	0.000279812	0.359594	1344	19:18583036_18583984	chr19:18722358_18724001	Island	GI:6912273	19	18583368	FALSE	FALSE	FALSE
cg11902458	KCNN3	1	0.00164349	0.359594	8				GI:25777648	1	153109370	FALSE	TRUE	FALSE
cg23211240	BTG4	11	0.000391573	0.359532	560	11:110888181_110889264	chr11:111383168_111383892	Island	GI:28872723	11	110888834	FALSE	FALSE	FALSE
cg19063972	SOX21	13	0.0013086	0.359342	519	13:94160973_94164117	chr13:95363152_95366051	Island	GI:46094055	13	94162909	FALSE	FALSE	FALSE
cg11465971	GSH2	4	5.73344e-05	0.3591	138	4:54660440_54662940	NA	NA	GI:18959211	4	54661093	FALSE	FALSE	FALSE
cg10946435	KCNN3	1	0.00102531	0.359059	290	1:153109538_153109789			GI:25777648	1	153109668	FALSE	FALSE	FALSE
cg15107670	WT1	11	0.000220774	0.358887	328	11:32411271_32413831	chr11:32454874_32457311	Island	GI:65507713	11	32413335	FALSE	FALSE	FALSE
cg11981599	GATA4	8	1.5312e-05	0.358872	NA	8:11602473_11604934	chr8:11565217_11567212	Island		8	11603935	FALSE	TRUE	FALSE
cg24816455	SEMA3B	3	0.0292619	0.358836	NA	3:50285369_50286362	chr3:50310445_50311397	Island		3	50285770	FALSE	FALSE	FALSE
cg10775273	CRYBA2	2	0.0146056	0.358685	200	2:219565851_219567355	chr2:219857682_219858917	Island	GI:16936539	2	219566171	FALSE	TRUE	FALSE
cg20647888	CCDC3	10	0.000343401	0.358213	250	10:13082953_13084076	chr10:13043094_13043781	Shore	GI:31982914	10	13083960	FALSE	FALSE	FALSE
cg16832407	TRPM3	9	4.0453e-05	0.358207	25				GI:55953088	9	72926359	FALSE	TRUE	FALSE
cg02452985	BCL11B	14	0.0159349	0.357941	274	14:98806507_98807587	chr14:99736040_99737584	Island	GI:12597634	14	98807301	FALSE	FALSE	FALSE
cg16787600	SORCS3	10	0.00150721	0.357889	21	10:106389391_106393271	chr10:106399567_106402812	Island	GI:18379345	10	106390870	FALSE	FALSE	FALSE
cg06638451	FAM107A	3	0.000478527	0.357643	222				GI:6005923	3	58538309	FALSE	TRUE	FALSE
cg10646402	PTPRO	12	0.00082316	0.357396	3	12:15366460_15367398	chr12:15475318_15475901	Island	GI:13677212	12	15366757	FALSE	TRUE	FALSE
cg14696396	TM6SF1	15	0.0106242	0.357219	66	15:81566671_81567867	chr15:83775861_83776922	Island	GI:13194198	15	81567450	FALSE	TRUE	FALSE
cg03882305	TRIM50C	7	3.15832e-05	0.356908	51	7:72077471_72078733	NA	NA	GI:38524611	7	72077882	FALSE	FALSE	FALSE
cg21942082	ACOT12	5	1.74335e-07	0.356881	269	5:80725157_80726371	chr5:80689818_80690228	Island	GI:18640735	5	80725981	FALSE	TRUE	FALSE
cg05698069	PDLIM2	8	2.06137e-05	0.356677	397	8:22492116_22493162	chr8:22436295_22437076	Shore	GI:40288186	8	22492191	FALSE	FALSE	FALSE
cg12109455	DPYSL4	10	0.00221215	0.356538	333	10:133848709_133851502	chr10:133998912_134001500	Island	GI:11321616	10	133850727	FALSE	FALSE	FALSE
cg22187630	CACNA1A	19	0.000259853	0.356254	446	19:13477638_13478603	chr19:13616752_13617267	Island	GI:13386497	19	13477871	FALSE	TRUE	FALSE
cg15984661	CCDC8	19	0.000969653	0.356236	321	19:51607022_51609496	chr19:46916587_46916862	Shore	GI:14042971	19	51608360	FALSE	FALSE	FALSE
cg09479015	KIRREL2	19	0.00033839	0.356143	95	19:41039366_41040030	chr19:36347044_36348101	Island	GI:40353741	19	41039759	FALSE	FALSE	FALSE
cg04454951	UNQ739	7	1.3172e-05	0.356003	226	7:49783381_49786431	chr7:49813008_49815752	Island	GI:38348413	7	49783577	FALSE	FALSE	FALSE
cg27120999	HSPA2	14	1.73348e-05	0.355718	NA	14:64075878_64079365	chr14:65006874_65009197	Island		14	64077803	FALSE	TRUE	FALSE
cg16501028	WT1	11	1.32176e-05	0.35543	NA	11:32406516_32407359	chr11:32448261_32449744	Shore		11	32406576	FALSE	FALSE	FALSE
cg18592174	CHAT	10	2.79727e-05	0.355171	165	10:50486969_50490812	chr10:50817095_50817309	Island	GI:11038619	10	50487312	FALSE	TRUE	FALSE
cg09936561	DRD5	4	0.000253585	0.355154	20	4:9391873_9394231	chr4:9783035_9784960	Island	GI:34328907	4	9392721	FALSE	FALSE	TRUE
cg10175795	TCERG1L	10	2.21011e-05	0.355037	792	10:132999115_133001206	chr10:133109193_133111052	Island	GI:28372558	10	132999184	FALSE	TRUE	FALSE
cg07660236	ZNF96	6	2.27067e-05	0.354729	375	6:28474985_28475928	chr6:28367124_28367651	Shore	GI:44917602	6	28475862	FALSE	TRUE	FALSE
cg19884658	KLHL21	1	0.00208395	0.354662	1339	1:6584201_6586892	chr1:6661776_6663844	Shore	GI:55925607	1	6586855	FALSE	FALSE	FALSE
cg16557944	GPX7	1	0.0121833	0.354485	153	1:52840357_52841350	chr1:53067880_53068608	Island	GI:15618996	1	52840785	FALSE	FALSE	FALSE
cg14380517	BTG3	21	0.000137794	0.354478	599	21:17905716_17907712	chr21:18984005_18984298	Shore	GI:28872721	21	17907632	FALSE	FALSE	FALSE
cg01550148	H2AFY	5	3.03713e-05	0.354356	33	5:134761885_134763912	chr5:134734096_134735261	Shore	GI:20336744	5	134763443	FALSE	TRUE	FALSE
cg25713185	SLC19A3	2	5.83493e-05	0.354334	240	2:228290574_228291168	chr2:228582485_228582821	Island	GI:21361938	2	228290730	FALSE	TRUE	FALSE
cg04448487	GDAP1L1	20	0.00904643	0.35421	131	20:42309159_42309537	chr20:42875764_42876184	Island	GI:30581159	20	42309191	FALSE	FALSE	FALSE
cg27546237	COL4A1	13	0.000109803	0.354203	994	13:109756783_109759288	chr13:110958891_110960590	Island	GI:45580690	13	109758453	FALSE	FALSE	FALSE
cg10784813	SOCS1	16	0.000376927	0.353775	NA	16:11255994_11258397	chr16:11348541_11350803	Island		16	11256179	FALSE	FALSE	FALSE
cg12111714	ATP8A2	13	2.18156e-05	0.353438	357	13:24940557_24941659	chr13:26042693_26043486	Island	GI:38372937	13	24941472	FALSE	FALSE	FALSE
cg02545192	TERT	5	0.000374807	0.353303	430	5:1345899_1349472	chr5:1289275_1295970	Island	GI:38201697	5	1347729	FALSE	FALSE	FALSE
cg09492887	SLC26A5	7	0.0249337	0.353154	620	7:102872795_102874220	chr7:103085710_103086132	Island	GI:39752682	7	102873214	FALSE	TRUE	FALSE
cg18236079	HS3ST3A1	17	0.000527645	0.352646	346	17:13444405_13446633	chr17:13503829_13505559	Shore	GI:5174464	17	13446315	FALSE	TRUE	FALSE
cg27389185	ZNF540	19	8.68632e-07	0.352629	185	19:42733846_42734771	chr19:38039561_38040395	Shore	GI:32306517	19	42733963	FALSE	TRUE	FALSE
cg05483509	ATP6V0C	16	0.0023987	0.352403	518	16:2503363_2505029	chr16:2563430_2564903	Island	GI:19913436	16	2503436	FALSE	TRUE	FALSE
cg11394785	LTC4S	5	5.02374e-06	0.352399	104		chr5:179222608_179223825	Shore	GI:22035628	5	179153696	FALSE	TRUE	FALSE
cg20831708	SEC31L2	10	1.16871e-05	0.352312	222	10:102268974_102269882	chr10:102279162_102279730	Island	GI:38149839	10	102269363	FALSE	FALSE	FALSE
cg24646414	GATA4	8	5.83493e-05	0.352221	NA	8:11602473_11604934	chr8:11565217_11567212	Island		8	11603134	FALSE	TRUE	FALSE
cg17977409	SH3GL2	9	0.00363285	0.35196	33	9:17568653_17569949	chr9:17578721_17579804	Island	GI:4506930	9	17569227	FALSE	FALSE	FALSE
cg10149836	RAB11FIP4	17	1.06022e-06	0.351941	670	17:26742064_26743565	chr17:29718230_29719291	Shore	GI:54111426	17	26743438	FALSE	FALSE	FALSE
cg09872233	ALOX15	17	4.00363e-05	0.351939	35	17:4489288_4492318	chr17:4542715_4544934	Island	GI:40316936	17	4491674	FALSE	TRUE	TRUE
cg05839235	NPR3	5	4.45812e-05	0.351589	572	5:32747415_32750383	chr5:32709910_32714450	Island	GI:45505140	5	32747994	FALSE	FALSE	FALSE
cg02774439	HAND2	4	0.000973415	0.351298	657	4:174686012_174689831	chr4:174450046_174451469	Island	GI:12545383	4	174687826	FALSE	FALSE	FALSE
cg14133708	EMILIN2	18	0.000777648	0.351042	194	18:2836421_2838322	chr18:2846565_2848175	Island	GI:60498977	18	2836834	FALSE	TRUE	FALSE
cg00903242	CHL1	3	1.82194e-05	0.351027	489	3:213133_215306	chr3:238391_240140	Shore	GI:27894375	3	213161	FALSE	FALSE	FALSE
cg17886028	CCND2	12	5.33116e-05	0.350993	569	12:4252826_4255273	chr12:4383193_4384405	Island	GI:16950656	12	4253768	FALSE	FALSE	FALSE
cg27409364	KCNC1	11	3.10712e-07	0.350722	203	11:17712319_17714962	NA	NA	GI:24497454	11	17714319	FALSE	FALSE	FALSE
cg04376312	MYLK	3	0.00800105	0.350421	664	3:125085102_125086419	chr3:123602588_123603540	Shore	GI:47132559	3	125085175	FALSE	TRUE	FALSE
cg04272086	DCC	18	0.000101137	0.350288	201	18:48120150_48121583	chr18:49868377_49868759	Shore	GI:4885174	18	48121357	FALSE	FALSE	FALSE
cg17063929	NOX4	11	2.83215e-05	0.350284	146	11:88863867_88864519	chr11:89224416_89224718	Shore	GI:20149638	11	88864447	FALSE	FALSE	FALSE
cg21787291	TCBA1	6	0.00849941	0.349836	119	6:124165723_124167166	chr6:124124177_124125309	Island	GI:34222210	6	124166869	FALSE	FALSE	FALSE
cg02672493	TMEM22	3	0.000907422	0.349722	269	3:138020201_138022036	chr3:136537559_136539204	Island	GI:13376859	3	138020399	FALSE	TRUE	FALSE
cg26656135	EYA4	6	0.00164542	0.34956	261	6:133603260_133605886	chr6:133562086_133563586	Island	GI:26667248	6	133604467	FALSE	FALSE	FALSE
cg04446579	ANKRD45	1	1.92191e-07	0.349499	70	1:171905257_171905801	chr1:173638662_173639045	Shore	GI:38348297	1	171905694	FALSE	FALSE	FALSE
cg10883621	MGC16372	2	0.000101967	0.349398	180	2:26477981_26478856	chr2:26624603_26625057	Island	GI:21450776	2	26478108	FALSE	FALSE	FALSE
cg09499849	ACVR1	2	1.19446e-05	0.349341	368				GI:10862690	2	158403404	FALSE	FALSE	FALSE
cg17272843	KCTD14	11	0.000966435	0.349076	6	11:77411534_77411967			GI:34147344	11	77411928	FALSE	TRUE	FALSE
cg19435264	SLC6A7	5	0.000132899	0.348907	17	5:149549539_149550189	chr5:149569592_149569945	Shore	GI:38569458	5	149549730	FALSE	FALSE	FALSE
cg23061578	SLC9A3	5	0.00455645	0.348858	494	5:576269_577990	chr5:523676_524887	Shore	GI:6806920	5	577941	FALSE	FALSE	FALSE
cg18530324	KIAA0427	18	0.00438283	0.348777	435	18:44318942_44322094	chr18:46065061_46065263	Shore	GI:7662111	18	44318990	FALSE	FALSE	FALSE
cg08899626	LDB2	4	1.2975e-07	0.348695	128				GI:49574520	4	16509297	FALSE	FALSE	FALSE
cg21835643	RBPSUHL	20	0.00102282	0.348652	130	20:43368505_43369074	chr20:43935199_43935633	Island	GI:34577080	20	43368775	FALSE	FALSE	FALSE
cg24315815	PLSCR4	3	3.32738e-05	0.348112	709	3:147450909_147452341	chr3:145968334_145969008	Shore	GI:9966818	3	147452269	FALSE	FALSE	FALSE
cg03070194	GSTM2	1	0.000341661	0.348084	7		chr1:110210581_110210956	Island	GI:23065549	1	110012207	FALSE	TRUE	FALSE
cg25332298	ELAVL3	19	0.000609218	0.34807	1155	19:11453531_11454905	chr19:11590295_11593643	Island	GI:49355760	19	11453958	FALSE	TRUE	FALSE
cg12317456	MMP2	16	0.000272109	0.348044	220	16:54070224_54071206	chr16:55513220_55513526	Shore	GI:75905807	16	54070369	FALSE	TRUE	FALSE
cg19965810	KCNH7	2	0.000106413	0.34793	553	2:163403754_163404083			GI:27886652	2	163404039	FALSE	FALSE	FALSE
cg06269753	MSC	8	3.22121e-05	0.347869	752	8:72918220_72919616	chr8:72755783_72756667	Island	GI:6996017	8	72918425	FALSE	FALSE	FALSE
cg14189571	ZFP42	4	1.50154e-05	0.347578	18	4:189153056_189154305	chr4:188916605_188916876	Shore	GI:42476270	4	189153937	FALSE	FALSE	FALSE
cg10777851	CD200	3	8.68337e-05	0.347289	166	3:113534483_113535262	chr3:112051893_112052406	Shore	GI:51988917	3	113534498	FALSE	FALSE	FALSE
cg06357925	PTPRO	12	0.000444627	0.3471	156	12:15366460_15367398	chr12:15475318_15475901	Island	GI:13677212	12	15366598	FALSE	FALSE	FALSE
cg11935147	PDE4DIP	1	2.1402e-05	0.347066	192	1:143786718_143787617	chr1:145075483_145075845	Island	GI:50658068	1	143787188	FALSE	TRUE	FALSE
cg19904463	FABP5	8	0.00511045	0.347062	179	8:82354745_82356292	chr8:82192378_82193685	Island	GI:4557580	8	82355161	FALSE	TRUE	FALSE
cg21517055	MGC11271	19	0.000411286	0.347043	192	19:13877160_13878382	chr19:14016665_14017435	Island	GI:31543147	19	13877717	FALSE	FALSE	FALSE
cg00112517	PPP1R1B	17	1.9407e-05	0.346981	168		chr17:37783314_37783919	Shore	GI:21735491	17	35036537	FALSE	FALSE	FALSE
cg13060997	CCNA1	13	0.000187086	0.34685	22	13:35903373_35904811	chr13:37005581_37006453	Shore	GI:16306528	13	35904611	FALSE	FALSE	FALSE
cg19176447	AKAP2	9	2.17261e-05	0.346836	318	9:111850025_111852175	NA	NA	GI:51873057	9	111851115	FALSE	FALSE	FALSE
cg03522063	EMX2	10	0.000158534	0.346562	211	10:119290824_119292327	chr10:119301321_119305368	Island	GI:31542586	10	119292157	FALSE	FALSE	FALSE
cg12420104	DMRT3	9	0.00163032	0.346451	145	9:966066_967963	chr9:976162_977828	Island	GI:30315650	9	967109	FALSE	FALSE	FALSE
cg10730174	PRRX1	1	0.00274351	0.345996	246	1:168899745_168901604	chr1:170633274_170634178	Island	GI:56699460	1	168900183	FALSE	TRUE	FALSE
cg19264571	APCDD1	18	1.02452e-07	0.345938	540	18:10444010_10445490	chr18:10454082_10454296	Island	GI:30387616	18	10444085	FALSE	FALSE	FALSE
cg13801381	CCND2	12	2.9426e-06	0.345435	NA	12:4252826_4255273	chr12:4383193_4384405	Island		12	4254283	FALSE	FALSE	FALSE
cg03743584	PRAP1	10	5.97712e-05	0.345435	3				GI:48976058	10	135010898	FALSE	TRUE	FALSE
cg00557354	ARHGEF7	13	0.00475036	0.345428	117	13:110564691_110566860			GI:22027526	13	110565900	FALSE	TRUE	FALSE
cg19135761	WDR8	1	6.15063e-05	0.345427	577	1:3556965_3559547	chr1:3566445_3569636	Island	GI:16445433	1	3557074	FALSE	FALSE	FALSE
cg13152535	CLEC11A	19	8.28866e-05	0.344989	48	19:55918233_55918491	chr19:51227661_51228883	Shore	GI:37595568	19	55918369	FALSE	TRUE	FALSE
cg26646370	SHD	19	0.000147616	0.344802	218	19:4229703_4231365	chr19:4279042_4279809	Island	GI:42476327	19	4230441	FALSE	FALSE	FALSE
cg23855989	AQP5	12	0.000392005	0.344526	542	12:48640978_48642462	chr12:50354839_50356163	Island	GI:4502182	12	48642088	FALSE	FALSE	FALSE
cg07654896	RGN	X	2.67068e-07	0.344481	54	X:46822380_46823326	chrX:46937631_46938149	Island	GI:68216153	X	46822773	FALSE	FALSE	FALSE
cg19721889	HAND1	5	0.000536854	0.344242	35	5:153836987_153838170	chr5:153857038_153859113	Island	GI:4758505	5	153837982	FALSE	TRUE	FALSE
cg06566994	ZNF167	3	9.97199e-06	0.344127	329	3:44571362_44572140	chr3:44596535_44597018	Shore	GI:47716684	3	44571388	FALSE	FALSE	FALSE
cg10605520	HRH3	20	0.00297709	0.343723	818	20:60227496_60229559	chr20:60794179_60796121	Shore	GI:6005781	20	60229536	FALSE	FALSE	FALSE
cg08209133	SLC10A4	4	3.67717e-06	0.343309	175	4:48179835_48181422	chr4:48485362_48486473	Island	GI:34328082	4	48180381	FALSE	TRUE	FALSE
cg03889226	OLIG3	6	3.74407e-05	0.343125	198	6:137855863_137857514	chr6:137816474_137817223	Shore	GI:31343439	6	137857026	FALSE	TRUE	FALSE
cg23841186	SOAT2	12	4.78243e-06	0.34282	96		chr12:53491572_53491955	Shore	GI:24475885	12	51778929	FALSE	FALSE	FALSE
cg03876618	IGFBP7	4	0.000207103	0.342581	505	4:57670424_57671769	chr4:57975860_57976916	Island	GI:4504618	4	57670791	FALSE	FALSE	FALSE
cg14988503	CDKL2	4	0.000884185	0.342492	24	4:76774245_76775285	chr4:76555366_76556079	Island	GI:10938004	4	76774571	FALSE	FALSE	FALSE
cg15279364	TMEM130	7	0.00122911	0.342473	680	7:98304821_98306320	chr7:98467023_98468058	Shore	GI:23097273	7	98304899	FALSE	TRUE	FALSE
cg27049761	B3GNT4	12	0.00293598	0.342255	480	12:121253265_121255264	chr12:122687800_122689106	Island	GI:42544235	12	121254661	FALSE	FALSE	FALSE
cg24997944	KCNH8	3	0.000443356	0.342036	308	3:19164545_19165308	chr3:19189688_19190100	Island	GI:27886666	3	19164713	FALSE	TRUE	FALSE
cg10957151	HOXD9	2	9.48073e-06	0.341948	132	2:176694360_176697263	chr2:176986424_176988291	Island	GI:23397673	2	176695202	FALSE	TRUE	FALSE
cg05778847	PPP1R14A	19	0.00147187	0.341786	634	19:43438370_43439566	chr19:38746638_38747379	Shore	GI:15147249	19	43438378	FALSE	TRUE	FALSE
cg21301440	CYGB	17	2.03933e-06	0.341775	768	17:72044760_72046336	chr17:74533281_74534566	Island	GI:38454323	17	72046145	FALSE	FALSE	FALSE
cg22040627	SLC13A5	17	0.000750693	0.341774	366	17:6556978_6558390	chr17:6616422_6617471	Island	GI:31343532	17	6557754	FALSE	FALSE	FALSE
cg26728886	C1orf118	1	1.97461e-05	0.341655	111		NA	NA	GI:40786413	1	78127701	FALSE	FALSE	FALSE
cg24719984	PPFIA2	12	6.01851e-05	0.341617	355	12:80676263_80677619	chr12:82152320_82152674	Shore	GI:29171754	12	80677595	FALSE	FALSE	FALSE
cg02332525	GRM7	3	9.0677e-06	0.341546	226	3:6877272_6878818	chr3:6902823_6903516	Island	GI:32528267	3	6878153	FALSE	FALSE	FALSE
cg02512860	CLDN15	7	1.74335e-07	0.341439	365				GI:20149319	7	100667471	FALSE	FALSE	FALSE
cg24432073	CDKL2	4	0.00446953	0.341372	63	4:76774245_76775285	chr4:76555366_76556079	Island	GI:10938004	4	76774658	FALSE	FALSE	FALSE
cg09261015	ESX1	X	5.33197e-06	0.341325	59	X:103384772_103386953	chrX:103498706_103499843	Island	GI:38455418	X	103386303	FALSE	TRUE	FALSE
cg07730329	PCDHGA12	5	1.14022e-05	0.341213	21	5:140790267_140791477	chr5:140810494_140812617	Shore	GI:14196452	5	140790321	FALSE	TRUE	FALSE
cg04884908	CYP26B1	2	0.000203839	0.341159	123	2:72226820_72228767	chr2:72371121_72375004	Island	GI:33239448	2	72228348	FALSE	TRUE	FALSE
cg01049530	BMP3	4	0.0117	0.34107	111	4:82170730_82171988	chr4:81951941_81952808	Island	GI:4557370	4	82171032	FALSE	FALSE	FALSE
cg16954341	SCGN	6	0.00264799	0.340994	48	6:25760176_25760849	chr6:25652380_25652709	Island	GI:59814903	6	25760360	FALSE	FALSE	FALSE
cg08258650	SLC1A2	11	0.000502987	0.340984	1104	11:35396372_35398905	chr11:35440375_35441882	Shore	GI:40254477	11	35398476	FALSE	FALSE	FALSE
cg03630088	CPXM2	10	0.000201204	0.340716	26	10:125640686_125641562	chr10:125650820_125651373	Shore	GI:39930572	10	125641516	FALSE	FALSE	FALSE
cg02994956	NEFH	22	2.48429e-06	0.340541	315	22:28205749_28207420	chr22:29875919_29877242	Island	GI:32483415	22	28206534	FALSE	FALSE	FALSE
cg02780849	GNG4	1	1.84437e-06	0.34053	109	1:233878398_233881230	chr1:235814280_235814488	Shore	GI:21314630	1	233880786	FALSE	FALSE	FALSE
cg07957491	UCK1	9	0.000204358	0.33981	535	9:133395659_133397715	chr9:134406025_134407173	Shore	GI:13899252	9	133397011	FALSE	TRUE	FALSE
cg08961832	NALP6	11	0.00200552	0.339415	615	11:269055_271852	chr11:279072_281700	Island	GI:21264319	11	269185	FALSE	TRUE	FALSE
cg04597449	GPR150	5	0.000205693	0.339254	405	5:94981212_94983154	chr5:94955630_94957244	Shore	GI:40385872	5	94981331	FALSE	TRUE	FALSE
cg19896198	TNFRSF8	1	0.00199971	0.33906	172	1:12045819_12046780	chr1:12123488_12124148	Shore	GI:68348710	1	12045849	FALSE	FALSE	FALSE
cg24920358	PPIE	1	0.00324891	0.338706	245	1:39976458_39978042	chr1:40204312_40204739	Shore	GI:45439314	1	39976872	FALSE	TRUE	FALSE
cg10238818	CYYR1	21	7.95288e-05	0.338613	27	21:26866776_26867613	NA	NA	GI:45827794	21	26867425	FALSE	FALSE	FALSE
cg10282491	CLDN9	16	2.04664e-05	0.338449	162		chr16:3063679_3063981	Shore	GI:44680149	16	3002369	FALSE	FALSE	FALSE
cg19531130	ANGPTL5	11	0.000241411	0.33805	596		chr11:101785594_101786128	Shore	GI:31342398	11	101291869	FALSE	FALSE	FALSE
cg13097407	CRIP3	6	0.00797853	0.338046	128	6:43384268_43384833	chr6:43276419_43276659	Island	GI:46048454	6	43384636	FALSE	TRUE	FALSE
cg26609631	GSH1	13	0.00328309	0.33802	34	13:27263400_27265360	chr13:28366549_28368505	Island	GI:33457325	13	27264814	FALSE	FALSE	FALSE
cg03330678	2009-09-01	17	0.0346494	0.337752	84	17:72827279_72828249			GI:19923366	17	72827828	FALSE	FALSE	FALSE
cg19797376	TAL1	1	1.68742e-05	0.337538	32	1:47467815_47468163	chr1:47696504_47698197	Shore	GI:4507362	1	47468062	FALSE	FALSE	FALSE
cg06821993	CSMD3	8	0.000629664	0.337453	231	8:114518007_114518526	chr8:114444826_114445085	Shelf	GI:38045885	8	114518187	FALSE	TRUE	FALSE
cg17183546	D4S234E	4	3.78701e-05	0.337159	873	4:4438335_4440755	chr4:4387593_4389919	Island	GI:36951161	4	4438780	FALSE	FALSE	FALSE
cg17788832	PSKH2	8	2.23802e-05	0.337111	197	8:87150641_87151288	chr8:87081653_87082046	Island	GI:14916454	8	87150770	FALSE	TRUE	FALSE
cg02077702	ISLR	15	2.66914e-07	0.337097	199		chr15:74467613_74467892	Shore	GI:41582237	15	72252941	FALSE	FALSE	FALSE
cg19466563	SPARCL1	4	1.24919e-05	0.336967	0				GI:21359870	4	88669530	FALSE	TRUE	FALSE
cg24019564	RUNX3	1	1.83992e-06	0.336621	NA	1:25127692_25131906	chr1:25255527_25259005	Island		1	25130153	FALSE	FALSE	FALSE
cg18221862	TMEFF2	2	2.03889e-05	0.336263	414	2:192767148_192769234	chr2:193058995_193060812	Island	GI:12383050	2	192767475	FALSE	FALSE	FALSE
cg05368341	SYT6	1	9.12948e-06	0.336187	7	1:114496254_114498818	chr1:114695136_114696672	Island	GI:45504375	1	114497988	FALSE	FALSE	FALSE
cg20792294	IGF2AS	11	0.0042048	0.336064	NA	11:2121548_2122565	chr11:2165135_2165672	Island		11	2122001	FALSE	FALSE	FALSE
cg00174500	CMTM5	14	9.65552e-07	0.335996	462				GI:32130531	14	22916319	FALSE	FALSE	FALSE
cg14998713	ETS1	11	7.53426e-05	0.335869	253	11:127896854_127898093	chr11:128391712_128392611	Island	GI:41393580	11	127897118	FALSE	TRUE	FALSE
cg18601426	PTPRN2	7	1.23682e-05	0.33555	802	7:158071751_158074029	chr7:158379328_158381221	Island	GI:19743910	7	158073981	FALSE	FALSE	FALSE
cg14294758	LSAMP	3	4.72762e-05	0.335529	684	3:117646277_117646814			GI:45594239	3	117646384	FALSE	FALSE	FALSE
cg12601757	ST6GALNAC3	1	0.0316531	0.335398	61	1:76312574_76313627	chr1:76540147_76540653	Island	GI:23308723	1	76313053	FALSE	FALSE	FALSE
cg08383315	RIC3	11	0.00308486	0.335336	7	11:8146537_8147616	chr11:8190226_8190671	Island	GI:21362039	11	8147141	FALSE	TRUE	FALSE
cg04632671	PPARG	3	0.00473736	0.33525	467	3:12303591_12305406	chr3:12329427_12330333	Island	GI:62865852	3	12304826	FALSE	TRUE	FALSE
cg02620769	CCDC65	12	0.00126435	0.335239	140	12:47583729_47584457			GI:24475729	12	47584337	FALSE	TRUE	FALSE
cg05628549	PRKCDBP	11	0.000170134	0.335228	155	11:6297418_6298977	chr11:6340445_6341909	Island	GI:47132586	11	6298471	FALSE	FALSE	FALSE
cg04237663	KCNV1	8	0.0078235	0.335193	60	8:111055119_111056201	chr8:110987857_110988072	Shore	GI:28329444	8	111056195	FALSE	FALSE	FALSE
cg20008332	SOX11	2	0.000105047	0.335184	370	2:5748447_5751811	chr2:5832041_5834208	Island	GI:30581115	2	5750620	FALSE	TRUE	TRUE
cg04101379	DZIP1	13	0.000372726	0.33511	253	13:95093824_95095248	chr13:96296143_96297059	Shore	GI:39725956	13	95095198	FALSE	FALSE	FALSE
cg14262937	OPRM1	6	0.00251806	0.3351	92		chr6:154360586_154361008	Shore	GI:56549096	6	154402044	FALSE	FALSE	FALSE
cg03561565	KCNS2	8	0.000363182	0.335029	626	8:99507518_99509796	chr8:99438692_99440425	Shore	GI:45433545	8	99507800	FALSE	FALSE	FALSE
cg18972811	SLIT2	4	6.85618e-05	0.335022	499	4:19862145_19866149	chr4:20253276_20256868	Island	GI:4759145	4	19863834	FALSE	FALSE	FALSE
cg14384532	NTRK3	15	0.00391394	0.334972	963	15:86599302_86602208	chr15:88799522_88801017	Island	GI:55956793	15	86601628	FALSE	FALSE	FALSE
cg10539507	NKX6-1	4	0.00433438	0.334797	1395	4:85635605_85639977	chr4:85417659_85420799	Island	GI:5453787	4	85639806	FALSE	FALSE	FALSE
cg02765328	CCND2	12	0.000227409	0.334703	343	12:4252826_4255273	chr12:4383193_4384405	Island	GI:16950656	12	4253542	FALSE	TRUE	FALSE
cg17192247	MAPRE3	2	7.64175e-05	0.334682	911	2:27047716_27048030	chr2:27193273_27193864	Shore	GI:10800411	2	27047940	FALSE	TRUE	FALSE
cg02422694	HOXB4	17	0.000134829	0.334281	47	17:44009922_44011032	chr17:46654053_46654369	Shore	GI:45580720	17	44010789	FALSE	TRUE	FALSE
cg04941721	EREG	4	0.00958643	0.334219	41	4:75449654_75450095			GI:4557566	4	75449765	FALSE	FALSE	FALSE
cg13401339	FKBP1B	2	0.00789261	0.334156	300	2:24125320_24126993	chr2:24272582_24273313	Island	GI:17149838	2	24126432	FALSE	FALSE	FALSE
cg21591742	HOXD10	2	0.00044415	0.334008	502	2:176688866_176689812	chr2:176980765_176981423	Island	GI:23510365	2	176689244	FALSE	FALSE	FALSE
cg07800320	ALDH1L1	3	3.16123e-05	0.333928	82	3:127381237_127382730	chr3:125898662_125899568	Island	GI:21614512	3	127382257	FALSE	TRUE	FALSE
cg13921352	FAM19A4	3	0.000873369	0.333787	179	3:69063227_69065264	chr3:68980783_68982035	Island	GI:53988381	3	69064580	FALSE	FALSE	FALSE
cg19162158	NRG1	8	0.000489869	0.333729	326	8:32524620_32526592	chr8:32405407_32406901	Island	GI:4758525	8	32524969	FALSE	FALSE	FALSE
cg22886089	SCG3	15	0.00096593	0.333691	41	15:49760777_49761411	chr15:51973533_51973838	Island	GI:19557644	15	49760883	FALSE	FALSE	FALSE
cg23158811	PBX4	19	0.0320143	0.333562	293	19:19589638_19590908	chr19:19729127_19729814	Island	GI:15149471	19	19590732	FALSE	TRUE	FALSE
cg15489294	FLJ90650	5	6.13778e-05	0.33344	418	5:115324903_115327577	chr5:115297607_115298093	Island	GI:46397360	5	115325752	FALSE	TRUE	FALSE
cg22631938	GPR27	3	0.000729905	0.333422	781	3:71885059_71887021	chr3:71802560_71804209	Shore	GI:9506746	3	71885110	FALSE	FALSE	FALSE
cg13488201	ADAM12	10	0.0126782	0.333369	258	10:128065540_128067647	chr10:128076155_128077482	Island	GI:73747884	10	128067313	FALSE	TRUE	FALSE
cg23571857	BIRC4BP	17	3.67059e-05	0.333328	258				GI:40288190	17	6599622	FALSE	FALSE	FALSE
cg23187653	PCSK1	5	0.000215669	0.333046	56	5:95794255_95794915	chr5:95768874_95769080	Island	GI:20336241	5	95794764	FALSE	FALSE	FALSE
cg00405677	HAND1	5	0.00044415	0.333017	278		chr5:153857038_153859113	Island	GI:4758505	5	153838295	FALSE	TRUE	FALSE
cg07914866	IRAK3	12	0.00030186	0.332632	414	12:64868542_64869736	chr12:66582695_66583345	Shore	GI:6005791	12	64869698	FALSE	TRUE	FALSE
cg14958635	NEUROG1	5	0.000851654	0.332531	NA	5:134898284_134900130	chr5:134870740_134872051	Island		5	134898876	FALSE	FALSE	FALSE
cg16393207	GDPD5	11	0.000755275	0.332363	872	11:74913525_74915608	chr11:75236189_75237781	Island	GI:34147050	11	74915387	FALSE	FALSE	FALSE
cg12331389	RBP4	10	0.00391182	0.33236	257	10:95350231_95351545	chr10:95360389_95361387	Island	GI:55743121	10	95350726	FALSE	FALSE	FALSE
cg22029275	FLJ25477	13	0.000331535	0.332346	73	13:24641900_24644144	chr13:25743998_25746127	Island	GI:40288198	13	24643784	FALSE	FALSE	FALSE
cg07657236	KCNH8	3	1.27651e-05	0.332302	185	3:19164545_19165308	chr3:19188246_19188772	Shore	GI:27886666	3	19165206	FALSE	FALSE	FALSE
cg15156078	RASGRF1	15	0.00185027	0.332002	573	15:77168696_77171997	chr15:79381804_79384209	Island	GI:24797098	15	77170468	FALSE	FALSE	FALSE
cg17214107	FGF2	4	2.02658e-05	0.331822	321	4:123966926_123968501	chr4:123747740_123748980	Shore	GI:41352694	4	123966992	FALSE	TRUE	FALSE
cg03614513	TSPAN2	1	0.0209306	0.331771	77	1:115433219_115434231	chr1:115631850_115632584	Island	GI:58331193	1	115433561	FALSE	FALSE	FALSE
cg18108623	FLJ34922	17	0.00451333	0.331297	701	17:30724564_30725868	chr17:33700989_33701657	Island	GI:42476006	17	30725434	FALSE	TRUE	FALSE
cg17051321	BNC1	15	6.1607e-05	0.331208	NA	15:81742719_81745331	chr15:83951980_83953930	Island		15	81743512	FALSE	TRUE	FALSE
cg08132931	ADD2	2	0.00320217	0.331196	367	2:70847771_70849205	chr2:70994447_70995385	Island	GI:9257177	2	70848470	FALSE	FALSE	FALSE
cg09467501	PYY	17	0.0486897	0.331181	1356	17:39438544_39440674	chr17:42082027_42084972	Island	GI:71361685	17	39438719	FALSE	FALSE	FALSE
cg18089852	PDE8B	5	0.0097759	0.331149	344	5:76541665_76543102	chr5:76506029_76507189	Island	GI:71164863	5	76542806	FALSE	FALSE	FALSE
cg15798455	PROK2	3	0.00474337	0.331145	305	3:71916157_71917839	chr3:71834068_71834653	Shore	GI:24475653	3	71916597	FALSE	FALSE	FALSE
cg04268405	CHST3	10	4.39532e-08	0.331084	899	10:73393149_73393427	chr10:73723711_73724770	Shore	GI:19923280	10	73393227	FALSE	FALSE	FALSE
cg02899772	EFCBP2	16	6.92327e-05	0.331038	362	16:82558607_82560544	chr16:84002269_84002860	Island	GI:32129213	16	82560100	FALSE	FALSE	FALSE
cg23239039	D4S234E	4	0.000719128	0.331037	363	4:4438335_4440755	chr4:4387593_4389919	Island	GI:36951161	4	4440016	FALSE	TRUE	FALSE
cg08369065	GATA4	8	0.00169946	0.331036	NA	8:11598711_11600557	NA	NA		8	11600092	FALSE	FALSE	FALSE
cg07686479	LMX1A	1	2.34239e-05	0.330934	13	1:163589639_163593093	chr1:165324191_165326328	Island	GI:75677380	1	163591654	FALSE	TRUE	FALSE
cg19970051	HBA1	16	0.00187229	0.330919	495	16:165988_167377	NA	NA	GI:14456711	16	166184	FALSE	FALSE	FALSE
cg23887396	SARM1	17	0.0112512	0.330611	425	17:23722339_23723854	chr17:26698359_26699557	Island	GI:14149666	17	23723678	FALSE	FALSE	FALSE
cg15980408	TMEM22	3	0.00179645	0.330568	163	3:138020201_138022036	NA	NA	GI:13376859	3	138020831	FALSE	FALSE	FALSE
cg15791248	FGFR1	8	1.79389e-05	0.330505	594		chr8:38325091_38326374	Shore	GI:13186232	8	38445887	FALSE	FALSE	FALSE
cg10217445	OLIG2	21	0.000789972	0.33034	455	21:33316613_33322726	chr21:34395128_34400245	Island	GI:75709205	21	33319654	FALSE	FALSE	FALSE
cg03199651	MSX1	4	7.08287e-05	0.330296	NA	4:4913563_4914786	chr4:4864456_4864834	Shore		4	4913671	FALSE	FALSE	FALSE
cg25047280	HOXA9	7	0.000781754	0.330231	330	7:27170287_27173690	NA	NA	GI:24497557	7	27172004	FALSE	FALSE	FALSE
cg10088985	CXCL5	4	0.00776468	0.330219	103	4:75082831_75083358	chr4:74864113_74864329	Island	GI:41872613	4	75083177	FALSE	FALSE	TRUE
cg07109287	LHX2	9	0.000959398	0.329505	184	9:125813052_125815466	NA	NA	GI:30795195	9	125813894	FALSE	FALSE	FALSE
cg15501381	NGB	14	3.44164e-07	0.329378	145	14:76806342_76807583	chr14:77736733_77737772	Shore	GI:61676205	14	76807553	FALSE	FALSE	FALSE
cg00174901	PALM	19	0.000611594	0.329366	887		chr19:709129_709990	Island	GI:4557041	19	660889	FALSE	TRUE	FALSE
cg23095584	GBX2	2	3.50476e-05	0.329354	1052	2:236740341_236743648	chr2:237071794_237078762	Island	GI:45593143	2	236742443	FALSE	TRUE	FALSE
cg13986130	PTGS2	1	0.00862767	0.329316	226	1:184915751_184916808	chr1:186649310_186650081	Island	GI:4506264	1	184915953	FALSE	TRUE	FALSE
cg16312163	ALDH1L1	3	2.76339e-05	0.329307	84	3:127381237_127382730	chr3:125898662_125899568	Island	GI:21614512	3	127382091	FALSE	FALSE	FALSE
cg20329958	CRH	8	1.04734e-05	0.329	448	8:67251663_67253257	chr8:67089249_67089962	Shore	GI:4503040	8	67252804	FALSE	TRUE	FALSE
cg06493386	TRPA1	8	0.00350822	0.328807	22	8:73149852_73150676	chr8:72987480_72988023	Island	GI:6601589	8	73150351	FALSE	TRUE	FALSE
cg09945801	WRN	8	0.00473941	0.328097	639	8:31009491_31011266			GI:19924171	8	31009681	FALSE	FALSE	FALSE
cg01468621	BRSK2	11	0.000625158	0.328082	480	11:1366566_1368933	chr11:1410119_1412346	Island	GI:27501463	11	1368185	FALSE	FALSE	FALSE
cg00318573	CHRNA4	20	0.000630597	0.327847	370	20:61462528_61464052	chr20:61992186_61993599	Island	GI:29570783	20	61463562	FALSE	FALSE	FALSE
cg19917856	LOC342897	19	0.0223073	0.327627	359	19:44379312_44379898	chr19:39687597_39687964	Island	GI:47825360	19	44379803	FALSE	TRUE	FALSE
cg22129364	GPX7	1	5.88909e-05	0.327365	150	1:52840357_52841350	chr1:53067880_53068608	Island	GI:15618996	1	52840482	FALSE	FALSE	FALSE
cg21053529	CX36	15	4.21101e-05	0.327218	71	15:32833627_32834868	chr15:35046443_35047480	Island	GI:10190697	15	32834052	FALSE	FALSE	FALSE
cg04457979	KCNQ1DN	11	0.00260114	0.327178	646	11:2846828_2848015	chr11:2890388_2891337	Island	GI:10190657	11	2847223	FALSE	FALSE	FALSE
cg05421688	C1orf76	1	1.40739e-05	0.32716	439	1:177978406_177980764	chr1:179711947_179713951	Shore	GI:34222229	1	177978482	FALSE	TRUE	FALSE
cg06432655	CLIPR-59	19	0.000133704	0.327148	370		chr19:36523391_36523887	Island	GI:18496982	19	41215245	FALSE	TRUE	FALSE
cg20134151	PPP1R14C	6	1.29935e-05	0.326898	733	6:150505005_150507201	chr6:150463771_150465002	Shore	GI:19311005	6	150505193	FALSE	FALSE	FALSE
cg02844545	GCM2	6	1.12098e-05	0.326798	55	6:10989365_10990276	chr6:10881846_10882051	Island	GI:4758419	6	10990029	FALSE	TRUE	FALSE
cg03811478	SOX14	3	3.51376e-06	0.326773	117	3:138964433_138967163	chr3:137482964_137484454	Island	GI:31563384	3	138966386	FALSE	FALSE	TRUE
cg15786837	HOXB13	17	0.00102598	0.326539	847	17:44161863_44162081	chr17:46805553_46806148	Shore	GI:70167332	17	44161934	FALSE	FALSE	FALSE
cg15842276	MTNR1B	11	2.8434e-07	0.326523	141	11:92342113_92343227	chr11:92702789_92703434	Shore	GI:69122993	11	92342296	FALSE	FALSE	FALSE
cg18159180	CUL7	6	0.00022572	0.326513	559	6:43130018_43130272	chr6:43021125_43021694	Shore	GI:41872645	6	43130191	FALSE	TRUE	FALSE
cg08942800	CRISP2	6	5.83991e-06	0.326475	36	6:49789004_49789531			GI:4507670	6	49789269	FALSE	FALSE	FALSE
cg20366906	PCDH8	13	1.4178e-05	0.326218	393	13:52317356_52321012	chr13:53419897_53422872	Island	GI:14589936	13	52320382	FALSE	FALSE	FALSE
cg12457773	VMP	6	0.000214686	0.326189	147	6:24234185_24234658	chr6:24126309_24126512	Island	GI:31543933	6	24234476	FALSE	FALSE	FALSE
cg13755070	FLI1	11	4.42391e-06	0.326132	275	11:128067557_128070534	chr11:128562671_128565011	Island	GI:7110592	11	128068924	FALSE	TRUE	FALSE
cg07696033	ALX4	11	0.000893871	0.326033	NA	11:44282161_44283221	chr11:44325657_44326517	Island		11	44282986	FALSE	TRUE	FALSE
cg08918749	LPL	8	0.00221146	0.32595	667	8:19840992_19842501	chr8:19796843_19798006	Island	GI:4557726	8	19841725	FALSE	FALSE	FALSE
cg10059959	PAX5	9	9.64317e-05	0.325711	905	9:37025352_37026017	chr9:37034135_37038341	Island	GI:9951919	9	37025381	FALSE	TRUE	FALSE
cg14116122	CART1	12	1.60765e-05	0.325594	1	12:84196244_84198853	chr12:85673878_85674700	Island	GI:5901917	12	84198015	FALSE	FALSE	FALSE
cg07036530	GPR26	10	0.000440426	0.325549	609	10:125415200_125416731	chr10:125425495_125426642	Shore	GI:23592219	10	125415252	FALSE	FALSE	FALSE
cg02757432	GPR26	10	0.000281839	0.325527	177	10:125415200_125416731	chr10:125425495_125426642	Island	GI:23592219	10	125416038	FALSE	FALSE	FALSE
cg22341104	GFI1	1	0.00238923	0.325295	172	1:92719961_92725381	chr1:92945907_92952609	Island	GI:71037376	1	92724849	FALSE	TRUE	FALSE
cg05127924	FBXW10	17	1.68962e-05	0.325235	185	17:18588202_18588406			GI:40353211	17	18588249	FALSE	TRUE	TRUE
cg00465284	LRRTM1	2	2.03408e-05	0.325155	43	2:80384714_80385520	chr2:80529677_80530846	Shore	GI:40255221	2	80385409	FALSE	FALSE	FALSE
cg12995941	INSRR	1	0.00433438	0.325062	711	1:155095990_155097894	chr1:156828804_156831102	Island	GI:31657139	1	155096001	FALSE	TRUE	FALSE
cg11021744	SLC6A1	3	9.53065e-05	0.324897	174	3:11008964_11010557	chr3:11034446_11035384	Shore	GI:40254466	3	11009279	FALSE	FALSE	FALSE
cg04970117	SLC6A20	3	0.0109552	0.324411	75	3:45812367_45813439	chr3:45837480_45838256	Island	GI:46249401	3	45813041	FALSE	TRUE	FALSE
cg04987894	GSTM5	1	8.9657e-06	0.324159	249	1:110056117_110056501	NA	NA	GI:23065562	1	110056139	FALSE	FALSE	FALSE
cg05822100	CDH6	5	0.00012986	0.324149	614	5:31229474_31230695	chr5:31193952_31194419	Island	GI:15011911	5	31230167	FALSE	FALSE	FALSE
cg09786257	PCSK1	5	5.83715e-06	0.324022	257	5:95794255_95794915	chr5:95768874_95769080	Shore	GI:20336241	5	95794451	FALSE	TRUE	FALSE
cg09227563	CDC42EP5	19	0.000129446	0.323998	283		chr19:54982388_54982897	Shore	GI:30089965	19	59676517	FALSE	TRUE	FALSE
cg01401376	EYA4	6	1.72117e-05	0.323854	NA	6:133603260_133605886	chr6:133562086_133563586	Island		6	133605035	FALSE	TRUE	FALSE
cg02501779	CBLN4	20	9.02105e-07	0.323811	657	20:54011953_54014199	chr20:54578603_54580678	Island	GI:50593529	20	54012762	FALSE	FALSE	FALSE
cg06825142	DRD4	11	0.0130599	0.323792	135	11:626306_627963	chr11:636906_640628	Island	GI:32483396	11	627170	FALSE	TRUE	FALSE
cg25053900	ARX	X	2.84269e-06	0.323778	36	X:24943461_24944792	chrX:25033664_25034712	Island	GI:24497588	X	24943811	FALSE	FALSE	FALSE
cg00727590	PLA2G3	22	0.000627285	0.323746	80				GI:51873062	22	29866549	FALSE	TRUE	FALSE
cg01120165	HDAC10	22	0.000121408	0.323286	338	22:49031226_49032446	chr22:50689160_50690167	Island	GI:41393569	22	49032279	FALSE	FALSE	FALSE
cg14011639	PCDHGB7	5	0.000885246	0.323202	48	5:140777221_140777959	chr5:140797162_140797701	Island	GI:14270506	5	140777418	FALSE	TRUE	FALSE
cg11279021	ETV1	7	0.00353716	0.323009	74		chr7:14029378_14029593	Shore	GI:64368770	7	13995215	FALSE	FALSE	FALSE
cg18806365	FABP5	8	0.0158805	0.322929	24	8:82354745_82356292	NA	NA	GI:4557580	8	82355364	FALSE	FALSE	FALSE
cg13749822	HHIP	4	0.000840054	0.322904	510	4:145785521_145786153	chr4:145566242_145567413	Island	GI:20143972	4	145786113	FALSE	FALSE	FALSE
cg13870494	MAMDC2	9	1.22276e-06	0.322895	162		chr9:72658836_72659277	Shore	GI:40538801	9	71848178	FALSE	FALSE	FALSE
cg00498305	SLC18A2	10	0.00107211	0.322756	480	10:118990170_118991650	chr10:119000435_119001530	Shore	GI:42476324	10	118990226	FALSE	FALSE	FALSE
cg16112129	DRD1	5	0.000754873	0.322504	195	5:174803106_174805076	chr5:174870753_174872345	Island	GI:16445404	5	174803574	FALSE	TRUE	FALSE
cg18618334	CXCL12	10	0.00817656	0.322476	512	10:44199096_44202554	chr10:44879714_44882391	Island	GI:76563931	10	44201060	FALSE	FALSE	FALSE
cg16028753	PODN	1	3.29829e-06	0.322357	450	1:53299992_53301730	chr1:53527572_53528974	Shore	GI:45505136	1	53300023	FALSE	TRUE	FALSE
cg22980079	C4orf8	4	1.23146e-05	0.322288	41				GI:51873048	4	2596916	FALSE	TRUE	FALSE
cg12622986	BARHL1	9	2.83215e-05	0.322277	180	9:134444863_134448377	chr9:135455164_135458586	Island	GI:31542183	9	134447994	FALSE	FALSE	FALSE
cg04418492	CYP7B1	8	0.000713327	0.322137	21	8:65873327_65874473	chr8:65710990_65711722	Island	GI:13787190	8	65873881	FALSE	TRUE	FALSE
cg09191327	PRDM12	9	0.0176593	0.322109	127	9:132524265_132532286	chr9:133534534_133542394	Island	GI:15042948	9	132529929	FALSE	FALSE	FALSE
cg06911084	DLX5	7	0.000336711	0.32183	NA	7:96490825_96492388	chr7:96653467_96654199	Shore		7	96490830	FALSE	TRUE	FALSE
cg20727114	CPT1C	19	0.0304099	0.321739	287	19:54884420_54887044	chr19:50193020_50194798	Island	GI:22748776	19	54885932	FALSE	FALSE	FALSE
cg08303146	KCNQ1	11	0.00160316	0.321677	NA	11:2421914_2423515	chr11:2466247_2466818	Island		11	2423231	FALSE	FALSE	FALSE
cg01144286	C20orf103	20	0.00655986	0.321617	325	20:9443099_9443680	chr20:9495253_9495597	Island	GI:40804463	20	9443596	FALSE	TRUE	FALSE
cg02553486	CORIN	4	0.000230013	0.32141	36	4:47533300_47535002	chr4:47838604_47839946	Shore	GI:29244925	4	47534852	FALSE	FALSE	FALSE
cg24901042	TMPRSS2	21	0.00927402	0.321377	476	21:41800494_41802606	chr21:42878751_42880674	Island	GI:14602458	21	41802424	FALSE	TRUE	FALSE
cg22131691	PDE1C	7	0.000400184	0.321324	3	7:32076278_32077689	chr7:32110063_32110910	Shore	GI:4826893	7	32077513	FALSE	TRUE	FALSE
cg26626089	PRKCG	19	0.000134454	0.321264	398		chr19:54385315_54385604	Shore	GI:47132626	19	59077677	FALSE	TRUE	FALSE
cg22994720	CHRDL2	11	9.19381e-05	0.320968	198		chr11:74442260_74442874	Shore	GI:40353768	11	74119636	FALSE	FALSE	FALSE
cg26282384	PCDHGB4	5	0.000149037	0.320635	252	5:140747256_140748040	chr5:140767196_140767695	Island	GI:14270497	5	140747384	FALSE	TRUE	TRUE
cg07536847	PAX7	1	0.000541078	0.320543	268	1:18829151_18831168	chr1:18956895_18959829	Island	GI:4505618	1	18829819	FALSE	FALSE	FALSE
cg06509239	OSR1	2	0.00860836	0.320334	197	2:19420844_19422387	chr2:19555789_19558403	Shore	GI:75677369	2	19422050	FALSE	TRUE	FALSE
cg25033993	STX1B2	16	0.000996888	0.320285	597	16:30929010_30930052			GI:16418378	16	30929873	FALSE	FALSE	FALSE
cg21669679	DCC	18	1.90343e-05	0.320197	610	18:48120150_48121583	chr18:49868377_49868759	Shore	GI:4885174	18	48120546	FALSE	TRUE	FALSE
cg19286604	MGC39545	11	0.000154145	0.320101	28	11:124869760_124871878	chr11:125365137_125366319	Island	GI:44888826	11	124870348	FALSE	FALSE	FALSE
cg21509023	HBA2	16	0.00238453	0.319751	495	16:162188_163573	NA	NA	GI:14043068	16	162380	FALSE	FALSE	FALSE
cg15755548	ARHGDIG	16	0.000114698	0.319655	423		chr16:332514_332760	Shore	GI:4502224	16	271051	FALSE	FALSE	FALSE
cg13102585	RPIP8	17	0.00124364	0.31961	244	17:39741388_39741995	chr17:42385810_42386393	Island	GI:34147576	17	39741734	FALSE	FALSE	FALSE
cg19713460	SYNGR1	22	0.00361826	0.319583	424	22:38075299_38076737	chr22:39745983_39746634	Shore	GI:22035699	22	38075476	FALSE	TRUE	FALSE
cg15674997	GRM6	5	2.97951e-05	0.319518	810	5:178353697_178355005	chr5:178421225_178422337	Island	GI:6006006	5	178353920	FALSE	TRUE	FALSE
cg03285457	LBX1	10	0.00172606	0.319493	188	10:102977805_102980367	chr10:102984182_102990063	Island	GI:63054871	10	102978519	FALSE	FALSE	FALSE
cg25870420	ITGA9	3	0.00453194	0.319445	136	3:37468020_37469560	chr3:37493418_37494538	Island	GI:52485940	3	37468953	FALSE	FALSE	FALSE
cg14896516	CRHR2	7	0.0107953	0.319443	465	7:30687736_30689084	chr7:30721372_30722445	Island	GI:32307158	7	30688886	FALSE	FALSE	FALSE
cg22633722	CBS	21	0.00264198	0.319304	322	21:43367042_43370279	chr21:44494624_44496989	Island	GI:4557414	21	43369812	FALSE	FALSE	FALSE
cg26416466	MEGF11	15	0.000691806	0.319296	633	15:64333591_64333985	chr15:66544432_66546134	Shore	GI:14192940	15	64333762	FALSE	TRUE	FALSE
cg09697795	SCRL	19	0.000139696	0.319118	159	19:55357951_55358839	chr19:50666147_50666514	Island	GI:63999116	19	55358191	FALSE	TRUE	FALSE
cg10539712	LYN	8	0.000344776	0.319104	199	8:56954125_56956063	NA	NA	GI:4505054	8	56955125	FALSE	FALSE	FALSE
cg16196812	PRLHR	10	2.8027e-06	0.319087	383	10:120343551_120346241	chr10:120353692_120355821	Island	GI:4758473	10	120345129	FALSE	FALSE	FALSE
cg13348944	SCN2B	11	0.000101137	0.319036	215				GI:56699490	11	117552331	FALSE	FALSE	FALSE
cg00795812	PDCD1	2	0.0203742	0.318999	951	2:242450515_242450972	chr2:242805752_242806034	Shelf	GI:4826889	2	242450682	FALSE	TRUE	FALSE
cg14289511	FLJ45256	16	0.000193601	0.31899	63	16:24589802_24590005			GI:46409519	16	24589947	FALSE	FALSE	FALSE
cg09816471	SNN	16	0.000855579	0.318936	457	16:11669120_11670901	chr16:11761859_11762127	Island	GI:29893560	16	11669361	FALSE	TRUE	FALSE
cg26205131	SLC6A3	5	7.93383e-06	0.318905	667	5:1497252_1499827	chr5:1444678_1446648	Island	GI:38194225	5	1497878	FALSE	FALSE	FALSE
cg13206017	SST	3	5.81314e-05	0.318752	24	3:188870156_188871038	chr3:187387914_187388176	Shore	GI:71979669	3	188870919	FALSE	FALSE	FALSE
cg07845566	B3GAT1	11	8.66949e-06	0.318509	596	11:133786516_133788291	NA	NA	GI:16905508	11	133787618	FALSE	FALSE	FALSE
cg07965823	THSD3	14	0.0149556	0.318505	447	14:77034200_77035952	chr14:77964571_77965670	Island	GI:40805853	14	77034465	FALSE	FALSE	FALSE
cg25047001	GRIN2A	16	4.66203e-05	0.318389	406	16:10183716_10185105	chr16:10273943_10277424	Island	GI:6006002	16	10184518	FALSE	FALSE	FALSE
cg00512279	SLC18A2	10	8.62694e-05	0.31807	275	10:118990170_118991650	chr10:119000435_119001530	Island	GI:42476324	10	118990981	FALSE	TRUE	FALSE
cg03724463	CCK	3	2.58524e-05	0.317907	129	3:42281044_42282926	chr3:42306149_42307520	Island	GI:50962774	3	42281528	FALSE	FALSE	FALSE
cg21842478	HOXB13	17	0.0122518	0.317875	42	17:44160495_44161328	chr17:46805553_46806148	Island	GI:70167332	17	44161045	FALSE	FALSE	FALSE
cg02008154	TBX20	7	0.00179007	0.317645	295	7:35259380_35261286	chr7:35292985_35294674	Island	GI:31652229	7	35260062	FALSE	FALSE	FALSE
cg18335243	PTGS2	1	0.0170141	0.31764	37	1:184915751_184916808	chr1:186649310_186650081	Island	GI:4506264	1	184916142	FALSE	TRUE	FALSE
cg15966757	SLC6A13	12	0.000387778	0.3173	257				GI:21361580	12	242520	FALSE	FALSE	FALSE
cg22134325	NPAS4	11	6.59154e-05	0.317103	270	11:65944577_65946304	chr11:66188130_66189397	Island	GI:31341471	11	65945321	FALSE	TRUE	FALSE
cg22341310	ZNF541	19	0.000166311	0.317084	429	19:52739817_52741134	chr19:48047796_48049162	Island	GI:14149978	19	52740395	FALSE	FALSE	FALSE
cg26299767	REM1	20	3.1558e-05	0.3164	118	20:29526562_29527012	chr20:30062969_30063281	Island	GI:35493898	20	29526648	FALSE	TRUE	FALSE
cg01200060	SCRT2	20	0.000910385	0.316132	460	20:605211_605426	chr20:655880_656604	Shore	GI:46430490	20	605283	FALSE	TRUE	FALSE
cg18006568	FLJ12056	2	0.00517376	0.315759	316	2:71058922_71060108	chr2:71205563_71206529	Island	GI:46358069	2	71059399	FALSE	TRUE	FALSE
cg25084878	FBN2	5	0.00711859	0.315605	24	5:127900322_127902975	chr5:127872563_127874945	Island	GI:66346694	5	127901610	FALSE	TRUE	FALSE
cg23651356	RGS17	6	2.11416e-05	0.315167	565	6:153492549_153494806	chr6:153450992_153452792	Shore	GI:56790938	6	153494647	FALSE	FALSE	FALSE
cg14580567	HHIP	4	0.00510511	0.315052	98	4:145786261_145787291	chr4:145566242_145567413	Island	GI:20143972	4	145786721	FALSE	FALSE	FALSE
cg06497752	COL9A3	20	0.0109015	0.314892	147	20:60918098_60919487	chr20:61447685_61448891	Island	GI:17921994	20	60918979	FALSE	FALSE	FALSE
cg05885123	CRIP3	6	0.0145864	0.314718	17	6:43384268_43384833	NA	NA	GI:46048454	6	43384491	FALSE	FALSE	FALSE
cg10764357	BCAT1	12	0.000213176	0.314589	160	12:24992560_24993639	chr12:25101607_25102073	Island	GI:72187658	12	24993339	FALSE	TRUE	FALSE
cg17701886	B3GNT5	3	0.000582135	0.314587	212	3:184453437_184455435	chr3:182971429_182972635	Shore	GI:44680131	3	184453527	FALSE	TRUE	FALSE
cg18150721	EPHB1	3	9.35483e-06	0.314502	621	3:135996297_135999167	chr3:134514085_134515980	Island	GI:55770893	3	135997571	FALSE	FALSE	FALSE
cg16773899	EDIL3	5	0.0183333	0.314296	285	5:83715224_83716675	chr5:83679584_83680720	Island	GI:31317223	5	83716082	FALSE	FALSE	FALSE
cg14228238	EVI1	3	0.0276205	0.314	30	3:170346659_170347262	chr3:168864030_168864449	Island	GI:29789001	3	170346817	FALSE	TRUE	FALSE
cg02727285	RELB	19	0.00157314	0.313811	470	19:50195726_50197301	chr19:45504865_45505299	Shore	GI:35493877	19	50196082	FALSE	TRUE	FALSE
cg11885098	EFNA2	19	0.00573906	0.31324	771	19:1236345_1237698	chr19:1287416_1287885	Shelf	GI:27894380	19	1236397	FALSE	FALSE	FALSE
cg15452573	SNCA	4	0.000795307	0.313124	710	4:90976237_90978020	chr4:90758008_90758870	Island	GI:6806896	4	90977866	FALSE	TRUE	FALSE
cg18581445	SHD	19	0.000783986	0.313001	395	19:4229703_4231365	chr19:4279042_4279809	Shore	GI:42476327	19	4231054	FALSE	FALSE	FALSE
cg27138584	KCNK12	2	0.000138489	0.312804	689	2:47650137_47652828	chr2:47796923_47799166	Shore	GI:11545760	2	47650285	FALSE	FALSE	FALSE
cg04582938	UAP1L1	9	0.000354754	0.312167	1164	9:139090808_139093750	chr9:139971499_139973965	Shore	GI:46409263	9	139091250	FALSE	TRUE	FALSE
cg15780361	ALS2CR11	2	6.85492e-06	0.312054	200	2:202191787_202192348	chr2:202483584_202483957	Shore	GI:37059794	2	202192343	FALSE	FALSE	FALSE
cg02836529	NEUROD1	2	3.89376e-05	0.311928	841	2:182252395_182252783	chr2:182547873_182549177	Shelf	GI:4505376	2	182252658	FALSE	FALSE	FALSE
cg16604516	FBLN2	3	0.00263505	0.311881	206	3:13565308_13566364	chr3:13590414_13591008	Island	GI:51873052	3	13565419	FALSE	FALSE	FALSE
cg12864235	CDH9	5	0.000110909	0.311845	108				GI:16306540	5	27074539	FALSE	TRUE	FALSE
cg20011352	GPR124	8	0.00251087	0.311678	495	8:37773009_37775531	chr8:37654048_37656100	Island	GI:17511204	8	37774427	FALSE	TRUE	FALSE
cg22799132	TRPC5	X	9.34104e-05	0.311654	509		chrX:111325082_111325302	Shore	GI:6912735	X	111212151	FALSE	FALSE	FALSE
cg04721883	ESX1	X	0.0184621	0.311302	11	X:103384772_103386953	chrX:103498706_103499843	Island	GI:38455418	X	103386233	FALSE	FALSE	FALSE
cg04144788	OXCT2	1	0.00207142	0.311086	600	1:40007985_40009799	NA	NA	GI:11545840	1	40009007	FALSE	FALSE	FALSE
cg13202751	SLC6A3	5	4.08652e-05	0.31097	898	5:1497252_1499827	chr5:1444678_1446648	Island	GI:38194225	5	1499443	FALSE	FALSE	FALSE
cg14686321	FLJ31951	5	0.00038593	0.310825	17		NA	NA	GI:21389514	5	158567395	FALSE	FALSE	FALSE
cg26053864	ACTC	15	0.00429015	0.310772	226	15:32874677_32875205			GI:46411161	15	32874927	FALSE	FALSE	FALSE
cg15120942	PLCD1	3	9.84308e-05	0.310717	461	3:38045298_38046731	chr3:38070394_38071598	Island	GI:5453909	3	38046582	FALSE	TRUE	FALSE
cg08535373	SLC32A1	20	0.000496744	0.310659	493	20:36785163_36788096	chr20:37352130_37357372	Island	GI:40806213	20	36786026	FALSE	FALSE	FALSE
cg05500015	NAALAD2	11	0.000542151	0.310536	63	11:89507388_89507726			GI:15451905	11	89507467	FALSE	TRUE	FALSE
cg03316864	B3GNT3	19	0.0007688	0.310535	360	19:17767123_17767388	chr19:17905579_17906317	Island	GI:15451894	19	17767309	FALSE	FALSE	FALSE
cg11500797	DLX5	7	0.0007688	0.310426	NA	7:96489769_96490524	chr7:96651963_96652246	Island		7	96490059	FALSE	FALSE	FALSE
cg25375764	ALDH5A1	6	5.55677e-05	0.310323	532	6:24602483_24603880	chr6:24494664_24495670	Island	GI:25777719	6	24602644	FALSE	FALSE	FALSE
cg03349953	PCDHB5	5	0.000197977	0.310026	407	5:140495314_140495515	chr5:140516311_140517300	Shore	GI:14195611	5	140495391	FALSE	TRUE	FALSE
cg05159188	HIST1H4F	6	0.00938094	0.309948	75	6:26348554_26349101	chr6:26240697_26240951	Shore	GI:21166391	6	26348558	FALSE	TRUE	FALSE
cg19462352	PROCA1	17	0.000147333	0.309828	208	17:24061878_24063665	chr17:27038084_27038919	Island	GI:22748972	17	24062791	FALSE	FALSE	FALSE
cg26525091	MADCAM1	19	6.01019e-05	0.309792	251	19:447111_447347	chr19:496158_496481	Island	GI:18780276	19	447239	FALSE	FALSE	FALSE
cg14019317	PROX1	1	0.000389348	0.308722	554	1:212227273_212228531	chr1:214161197_214161415	Island	GI:34147628	1	212227929	FALSE	FALSE	FALSE
cg01405761	MGC34646	8	0.000154823	0.308421	139	8:62362917_62363625			GI:27734848	8	62363243	FALSE	FALSE	FALSE
cg24794531	TRPC1	3	0.000241208	0.308059	571	3:143925285_143926748	chr3:142442702_142443978	Island	GI:27545448	3	143926527	FALSE	FALSE	FALSE
cg20622056	SLC7A3	X	7.52313e-05	0.308038	204	X:70067325_70067904	chrX:70150675_70151002	Shore	GI:31543640	X	70067859	FALSE	FALSE	FALSE
cg00386408	TGFBI	5	0.0153183	0.30801	272	5:135392351_135393108	chr5:135364507_135365036	Island	GI:4507466	5	135392869	FALSE	FALSE	FALSE
cg26620959	SYNE1	6	0.00328118	0.307987	45	6:152999197_153000348	chr6:152957810_152958472	Shore	GI:19526752	6	153000182	FALSE	FALSE	FALSE
cg19502744	SRD5A2	2	0.00421587	0.30725	125	2:31658633_31660643	chr2:31805293_31806403	Island	GI:39812446	2	31659419	FALSE	FALSE	FALSE
cg05028467	SNCB	5	0.00753095	0.307047	460	5:175989007_175990778	chr5:176056520_176057494	Island	GI:48255901	5	175989703	FALSE	FALSE	FALSE
cg23182299	LHX5	12	0.00776468	0.306992	133	12:112393114_112395188	NA	NA	GI:30795197	12	112394127	FALSE	FALSE	FALSE
cg25596297	FLJ32447	2	0.000492335	0.306918	9	2:222871073_222872248	chr2:223162946_223163912	Shore	GI:23308536	2	222871119	FALSE	TRUE	FALSE
cg01305421	IGF1	12	1.56048e-06	0.306499	38				GI:19923111	12	101398416	FALSE	FALSE	FALSE
cg09082287	DNAJC6	1	0.000733932	0.30633	64	1:65502866_65503230	chr1:65731411_65731849	Shore	GI:55750030	1	65503082	FALSE	FALSE	FALSE
cg27634151	GPR83	11	2.56605e-05	0.306188	228	11:93773573_93774675	chr11:94134226_94134848	Island	GI:33354256	11	93774294	FALSE	FALSE	FALSE
cg00234616	TLX2	2	0.000377376	0.306182	146	2:74593784_74597576	chr2:74740455_74743795	Island	GI:33413430	2	74594080	FALSE	FALSE	FALSE
cg22670329	CXCL6	4	9.79826e-05	0.306169	338		chr4:74702420_74702627	Shore	GI:52851409	4	74920939	FALSE	TRUE	FALSE
cg00576250	ZNF663	20	0.00437051	0.306123	150	20:44520946_44521581			GI:27735064	20	44521172	FALSE	FALSE	FALSE
cg16302441	POMC	2	0.00170949	0.306036	378	2:25243726_25245503	chr2:25391072_25391875	Island	GI:4505948	2	25245334	FALSE	FALSE	FALSE
cg15584813	SLC38A4	12	0.016304	0.305934	113	12:45505775_45506259			GI:18482384	12	45505893	FALSE	TRUE	FALSE
cg09096031	C2orf11	2	0.00107993	0.305806	15				GI:21389456	2	198248814	FALSE	TRUE	FALSE
cg06417962	RNH1	11	0.000180911	0.305784	697	11:495635_498135	chr11:506353_508009	Island	GI:42794607	11	497970	FALSE	FALSE	FALSE
cg17389519	PTF1A	10	3.88185e-05	0.305695	730	10:23519872_23522628	chr10:23480697_23482455	Island	GI:30039709	10	23520736	FALSE	FALSE	FALSE
cg17488985	NT5E	6	0.00143059	0.305432	383	6:86215861_86217284	chr6:86159425_86160395	Island	GI:4505466	6	86216145	FALSE	FALSE	FALSE
cg07651914	CLDN15	7	6.75384e-11	0.305412	870				GI:20149319	7	100668706	FALSE	FALSE	FALSE
cg22970435	SPATS1	6	0.00295637	0.305235	258	6:44418135_44418640			GI:38570144	6	44418206	FALSE	FALSE	FALSE
cg15679095	KIAA0240	6	2.75737e-05	0.305229	259				GI:54792087	6	42897031	FALSE	TRUE	FALSE
cg04715462	H19	11	0.00910588	0.305037	778	11:1973888_1974871	NA	NA	GI:57862814	11	1974863	FALSE	FALSE	FALSE
cg16792800	GPC6	13	0.0156282	0.30498	266	13:92677065_92679121	chr13:93879245_93880877	Island	GI:8051601	13	92677362	FALSE	TRUE	FALSE
cg03506489	KCNA4	11	6.59154e-05	0.304968	300	11:29994145_29995779	chr11:30038522_30038823	Island	GI:25952084	11	29995364	FALSE	FALSE	FALSE
cg25725843	ST6GAL2	2	0.000207845	0.304892	619	2:106868671_106870745	chr2:107502353_107504216	Island	GI:26190609	2	106870601	FALSE	TRUE	FALSE
cg19352038	PAX3	2	7.73358e-05	0.304788	1169	2:222872611_222873277	chr2:223162946_223163912	Shore	GI:31563339	2	222873113	FALSE	FALSE	FALSE
cg02672220	SIM2	21	0.0128336	0.304659	1403	21:36989945_36994434	chr21:38068193_38073891	Island	GI:7108361	21	36992458	FALSE	FALSE	FALSE
cg11591325	F2R	5	0.00928415	0.30459	805	5:76046156_76048713	chr5:76011120_76012292	Shore	GI:6031164	5	76048347	FALSE	FALSE	FALSE
cg12841020	PGF	14	0.000619338	0.304374	313	14:74491735_74492672	chr14:75422068_75422507	Shore	GI:56676307	14	74492357	FALSE	FALSE	FALSE
cg16632715	HOXD11	2	1.65615e-05	0.304315	29	2:176679513_176681344	chr2:176971706_176972305	Island	GI:23510367	2	176680359	FALSE	FALSE	FALSE
cg09260441	DOK5	20	0.00023435	0.304204	518	20:52524993_52526692	chr20:53091733_53092993	Island	GI:58331236	20	52525146	FALSE	FALSE	FALSE
cg18879041	LIMS3	2	3.10712e-07	0.304157	528	2:110013888_110014175	NA	NA	GI:15743547	2	110014086	FALSE	FALSE	FALSE
cg11670211	NOX4	11	7.10473e-05	0.304103	365	11:88863867_88864519	chr11:89224416_89224718	Shore	GI:20149638	11	88863936	FALSE	TRUE	FALSE
cg25763788	HTR1B	6	0.00147947	0.304053	170	6:78228521_78230146	chr6:78172231_78174088	Island	GI:4504532	6	78229669	FALSE	TRUE	FALSE
cg26511321	HOXA7	7	0.0038638	0.303985	494	7:27162023_27163571	chr7:27198182_27198514	Shore	GI:24497555	7	27163315	FALSE	FALSE	FALSE
cg24417499	HPCA	1	0.000819053	0.303919	445	1:33124095_33125107	chr1:33351686_33352397	Shore	GI:19913445	1	33124240	FALSE	TRUE	FALSE
cg22980351	WDR40B	X	0.000392263	0.303886	205	X:125513074_125514769	chrX:125685711_125686941	Shore	GI:71284431	X	125514720	FALSE	TRUE	FALSE
cg22776578	CPLX2	5	0.00211814	0.303816	113	5:175156069_175157465	chr5:175223609_175224679	Shore	GI:56550064	5	175156103	FALSE	TRUE	FALSE
cg24505341	CADPS	3	0.000410439	0.303491	490	3:62834482_62837070	chr3:62859617_62861190	Shore	GI:34452710	3	62836584	FALSE	FALSE	FALSE
cg00888007	CCND2	12	0.000545822	0.303379	754	12:4248289_4252642	chr12:4378366_4382222	Island	GI:16950656	12	4252445	FALSE	FALSE	FALSE
cg22933847	MRGPRF	11	0.000106861	0.302794	599		chr11:68778569_68778851	Shore	GI:31543160	11	68536712	FALSE	TRUE	FALSE
cg05942574	CACNA1G	17	0.00224766	0.302792	1345	17:45991032_45992454	chr17:48636103_48639279	Island	GI:38505266	17	45992103	FALSE	FALSE	FALSE
cg06675478	SOX1	13	5.77818e-05	0.302436	127	13:111768043_111771727	chr13:112720564_112723582	Island	GI:30179899	13	111769787	FALSE	FALSE	FALSE
cg05245861	C18orf34	18	0.000375742	0.302314	174	18:29274320_29275128	chr18:31020510_31020847	Island	GI:39752676	18	29274509	FALSE	TRUE	FALSE
cg08109815	NMBR	6	1.58478e-05	0.302308	105	6:142450876_142451811	chr6:142409473_142410112	Island	GI:4505406	6	142451524	FALSE	FALSE	FALSE
cg14950072	LAMA1	18	0.00439829	0.302269	309	18:7106780_7108404	chr18:7116852_7118241	Island	GI:38788415	18	7108122	FALSE	FALSE	FALSE
cg02085507	TRIP10	19	0.00331772	0.302227	515	19:6690009_6691192	chr19:6739883_6740158	Shore	GI:42516568	19	6690192	FALSE	FALSE	FALSE
cg17105014	GYPC	2	2.44504e-06	0.301715	321		chr2:127413696_127414171	Shore	GI:21614502	2	127129833	FALSE	FALSE	FALSE
cg19283196	SLC10A4	4	0.0071708	0.301674	216	4:48179835_48181422	chr4:48485362_48486473	Shore	GI:34328082	4	48179990	FALSE	FALSE	FALSE
cg04396791	SHANK2	11	3.09923e-05	0.3016	308	11:70185287_70186268	chr11:70508328_70508617	Shore	GI:19743793	11	70185828	FALSE	TRUE	FALSE
cg24834740	PPP1R16B	20	0.00039392	0.30149	204	20:36867445_36869124	chr20:37434206_37435592	Island	GI:34335276	20	36867966	FALSE	TRUE	FALSE
cg13828047	MPI	15	6.17334e-07	0.301209	280	15:72969147_72969738	chr15:75182262_75182622	Shore	GI:4505234	15	72969183	FALSE	FALSE	FALSE
cg22036988	SPSB4	3	0.00975557	0.301195	91	3:142252136_142254676	chr3:140769886_140771080	Island	GI:18254459	3	142253035	FALSE	FALSE	FALSE
cg10978355	CKMT2	5	0.00414062	0.301186	158	5:80564704_80565146			GI:4502854	5	80565096	FALSE	TRUE	FALSE
cg12322132	IGF2AS	11	0.00347493	0.300992	NA	11:2121548_2122565	chr11:2165135_2165672	Island		11	2122232	FALSE	FALSE	FALSE
cg02260587	PCDHB2	5	0.00194529	0.300918	11	5:140454244_140454946	chr5:140475599_140476607	Shore	GI:14195608	5	140454432	FALSE	FALSE	FALSE
cg22674717	SALL1	16	0.0102554	0.300865	242	16:49740746_49744758	chr16:51183699_51188763	Island	GI:6997248	16	49742895	FALSE	FALSE	FALSE
cg20442697	LRRC17	7	6.52227e-05	0.300826	20				GI:5031970	7	102340668	FALSE	TRUE	FALSE
cg03665785	HS747E2A	22	2.02393e-05	0.300711	769				GI:7657193	22	27788676	FALSE	TRUE	FALSE
cg26220350	PLTP	20	0.00165584	0.300676	165	20:43972342_43974350	NA	NA	GI:33356540	20	43974028	FALSE	FALSE	FALSE
cg19343464	GRIA4	11	0.000885587	0.300662	216	11:104986144_104987083	chr11:105481126_105481422	Shore	GI:4557630	11	104986719	FALSE	FALSE	FALSE
cg11191210	VGLL2	6	0.0017826	0.300408	906	6:117692316_117694016	chr6:117586482_117587156	Shore	GI:23592241	6	117692508	FALSE	FALSE	FALSE
cg08190044	ATP8B2	1	4.85401e-05	0.300332	299	1:152564045_152565260	chr1:154298205_154298544	Island	GI:55743076	1	152564959	FALSE	TRUE	FALSE
cg15883716	ANKRD45	1	2.07297e-05	0.300132	300	1:171905257_171905801	chr1:173638662_173639045	Island	GI:38348297	1	171905324	FALSE	FALSE	FALSE
cg25057743	PTHR2	2	0.0097759	0.299813	51	2:208979311_208980425	chr2:209271337_209271987	Island	GI:39995097	2	208979750	FALSE	FALSE	FALSE
cg00250430	DMRT2	9	0.000999662	0.299747	35	9:1041412_1043248	chr9:1051819_1052240	Shore	GI:19923364	9	1041579	FALSE	TRUE	FALSE
cg22572159	NGFB	1	0.000194388	0.299653	211	1:115681518_115682942	chr1:115880167_115881332	Island	GI:70995318	1	115682169	FALSE	TRUE	FALSE
cg23473904	COL6A2	21	0.0236176	0.299517	352	21:46342002_46344009	chr21:47517651_47518999	Island	GI:17402874	21	46342118	FALSE	FALSE	FALSE
cg23555120	NUAK1	12	9.31485e-05	0.299443	52	12:105056077_105058153	chr12:106532106_106533696	Shore	GI:48374438	12	105057993	FALSE	TRUE	FALSE
cg21233722	DOCK2	5	5.80851e-06	0.299394	367	5:168996749_168997342	chr5:169064270_169064702	Island	GI:31377467	5	168997238	FALSE	FALSE	FALSE
cg01939681	GABRB2	5	0.000505585	0.299294	106	5:160906523_160908090	chr5:160974692_160975384	Island	GI:12548784	5	160907602	FALSE	FALSE	FALSE
cg27553955	KCNG3	2	3.44164e-07	0.299154	911	2:42573131_42575803	chr2:42719784_42722166	Island	GI:27436991	2	42573830	FALSE	FALSE	FALSE
cg21655480	RP11-450P7.3	X	0.00320003	0.299093	604	X:21583682_21587167	chrX:21674018_21677066	Island	GI:23397571	X	21586973	FALSE	FALSE	FALSE
cg14137939	FLJ38159	11	0.00106725	0.298927	211	11:85074568_85074772			GI:22749428	11	85074757	FALSE	FALSE	FALSE
cg03699566	FOLR1	11	1.12697e-06	0.298783	50				GI:12056965	11	71578300	FALSE	FALSE	FALSE
cg01899253	FLT1	13	0.00154669	0.298688	824	13:27965729_27968100	chr13:29067788_29069977	Shore	GI:32306519	13	27968056	FALSE	TRUE	FALSE
cg20019546	SFRP4	7	0.00185833	0.298269	NA	7:37922026_37923244	chr7:37955622_37956555	Island		7	37922349	FALSE	FALSE	FALSE
cg07175883	HOXD13	2	0.00131849	0.298238	376	2:176664597_176666676	chr2:176957054_176958279	Island	GI:23510371	2	176666154	FALSE	FALSE	FALSE
cg22719623	OPRM1	6	0.00147561	0.298195	289	6:154402115_154402809	chr6:154360586_154361008	Island	GI:56549096	6	154402425	FALSE	FALSE	FALSE
cg12686016	HOXA1	7	0.000779023	0.297787	117	7:27101711_27103391	chr7:27135342_27136736	Island	GI:24497507	7	27102002	FALSE	FALSE	FALSE
cg19014419	ZNF300	5	0.00105455	0.297692	113	5:150264280_150264992	chr5:150284385_150284635	Island	GI:16604251	5	150264697	FALSE	TRUE	FALSE
cg14546153	FLJ90166	20	0.00057826	0.297544	366	20:56522790_56523941	chr20:57089460_57090237	Shore	GI:23503290	20	56523721	FALSE	FALSE	FALSE
cg23995753	LY75	2	0.00219167	0.297472	515	2:160468681_160469809	chr2:160760604_160761452	Island	GI:4505052	2	160468978	FALSE	FALSE	FALSE
cg11647681	PCDHGA12	5	0.000369815	0.297266	3	5:140790267_140791477	chr5:140810494_140812617	Shore	GI:14196452	5	140790345	FALSE	TRUE	FALSE
cg04764624	RAB11FIP4	17	2.02658e-05	0.297051	513	17:26742064_26743565	chr17:29718230_29719291	Shore	GI:54111426	17	26742255	FALSE	FALSE	FALSE
cg01386493	ADRB3	8	0.00269484	0.296906	345		chr8:37822486_37824008	Shore	GI:4557266	8	37943686	FALSE	TRUE	FALSE
cg12300353	KCTD8	4	0.00114777	0.296846	466	4:44143998_44146017	chr4:44449386_44451133	Island	GI:38198662	4	44145115	FALSE	TRUE	FALSE
cg18661868	FES	15	0.000627285	0.296822	256		chr15:91427540_91427905	Shore	GI:13376997	15	89228969	FALSE	FALSE	FALSE
cg20804101	SLC6A13	12	0.00529746	0.2968	86				GI:21361580	12	242177	FALSE	FALSE	FALSE
cg01402255	GATAD2B	1	1.43442e-05	0.296736	125				GI:21218437	1	152067323	FALSE	TRUE	FALSE
cg06193397	ENPP2	8	0.000229442	0.296652	1		NA	NA	GI:20070229	8	120720250	FALSE	FALSE	FALSE
cg02238826	B3GNT5	3	0.000778861	0.296568	24	3:184453437_184455435	chr3:182971429_182972635	Shore	GI:44680131	3	184453763	FALSE	FALSE	FALSE
cg08872742	CDH5	16	0.00128086	0.296568	243				GI:14589894	16	64957821	FALSE	FALSE	FALSE
cg01291404	COL2A1	12	0.000253985	0.296536	389	12:46681493_46685080	chr12:48397889_48398731	Shore	GI:15149477	12	46684139	FALSE	FALSE	FALSE
cg22411207	MOS	8	9.35565e-05	0.296517	240	8:57187963_57189242	chr8:57025546_57026543	Island	GI:4885488	8	57188855	FALSE	FALSE	FALSE
cg06015218	GRM1	6	0.000117042	0.296466	15	6:146391972_146392561	chr6:146350522_146350780	Shore	GI:6006005	6	146392127	FALSE	FALSE	FALSE
cg14721213	FMO2	1	1.24427e-05	0.296374	224				GI:59938777	1	169421236	FALSE	TRUE	FALSE
cg17258195	ISLR	15	7.05195e-06	0.296182	250		chr15:74467613_74467892	Shore	GI:41582237	15	72253390	FALSE	TRUE	FALSE
cg10709021	WRN	8	0.000907422	0.295852	670	8:31009491_31011266			GI:19924171	8	31009650	FALSE	FALSE	FALSE
cg12645220	PAK7	20	0.00117216	0.295807	250	20:9766686_9767917	chr20:9819271_9819861	Island	GI:29826328	20	9767272	FALSE	FALSE	FALSE
cg09416313	MATK	19	0.019425	0.295529	83	19:3751859_3753013	chr19:3801392_3801819	Island	GI:21450841	19	3752727	FALSE	FALSE	FALSE
cg25782229	WT1	11	0.000730619	0.295298	NA	11:32406516_32407359	chr11:32452144_32452708	Shore		11	32407268	FALSE	TRUE	FALSE
cg07070934	GJA4	1	0.00136141	0.295294	164	1:35030967_35031557	chr1:35258564_35258791	Shore	GI:62865884	1	35031022	FALSE	FALSE	FALSE
cg00625653	WNT7A	3	0.00614779	0.295136	391	3:13894306_13897604	chr3:13919939_13922335	Island	GI:34328912	3	13896228	FALSE	TRUE	FALSE
cg26018901	CORIN	4	0.00143059	0.294822	48	4:47533300_47535002	chr4:47838604_47839946	Shore	GI:29244925	4	47534768	FALSE	FALSE	FALSE
cg00107187	FLJ42486	14	0.000763663	0.294801	99	14:104141516_104142673	chr14:105070518_105071463	Island	GI:46409389	14	104142043	FALSE	FALSE	FALSE
cg07168556	WFIKKN2	17	0.000180267	0.294647	357	17:46266978_46267743			GI:40806203	17	46267482	FALSE	FALSE	FALSE
cg14409941	ADAMTS2	5	0.00150721	0.294404	548	5:178703214_178705508	chr5:178770724_178772794	Island	GI:11038658	5	178704387	FALSE	FALSE	FALSE
cg06043114	TSPAN2	1	0.000292191	0.294207	340	1:115433219_115434231	chr1:115631850_115632584	Island	GI:58331193	1	115433978	FALSE	TRUE	FALSE
cg22975913	WT1	11	2.97951e-05	0.294048	640	11:32414112_32415699	chr11:32459422_32459878	Shore	GI:65507713	11	32414303	FALSE	FALSE	FALSE
cg05902852	MAGI2	7	9.70014e-05	0.293946	497	7:78920008_78920436	chr7:79082174_79082427	Island	GI:66346709	7	78920329	FALSE	TRUE	FALSE
cg11126134	FLJ14834	13	0.0208397	0.2937	24	13:30378164_30379189	chr13:31480272_31481105	Island	GI:21361885	13	30378304	FALSE	TRUE	FALSE
cg02498063	CCDC60	12	0.000427419	0.293558	60	12:118256646_118257076	chr12:119772353_119772594	Island	GI:31341910	12	118256960	FALSE	TRUE	FALSE
cg09025324	SART2	6	0.00258297	0.293383	504	6:116798192_116799590	chr6:116691827_116692868	Shore	GI:7019520	6	116798378	FALSE	FALSE	FALSE
cg23640701	ACVRL1	12	1.02452e-07	0.29337	432	12:50586932_50587962	chr12:52300801_52301583	Shore	GI:4557242	12	50587901	FALSE	TRUE	FALSE
cg15202954	VGCNL1	13	0.0191823	0.293324	290	13:100866212_100867382	chr13:102068116_102069258	Island	GI:24119273	13	100866997	FALSE	TRUE	FALSE
cg10235817	ADRA2C	4	0.000793202	0.293257	259	4:3736799_3739691	chr4:3767072_3769789	Island	GI:71773207	4	3738353	FALSE	FALSE	FALSE
cg13818573	C1QL1	17	0.000481991	0.293254	272	17:40399749_40401987	chr17:43044369_43046424	Island	GI:34222385	17	40400898	FALSE	FALSE	FALSE
cg08990057	PLS3	X	0.00341563	0.293248	95	X:114701616_114703085	chrX:114795414_114796228	Island	GI:28416938	X	114701860	FALSE	FALSE	FALSE
cg02245378	FLJ32447	2	0.000444755	0.293167	1095	2:222869688_222870350	chr2:223161531_223161919	Island	GI:23308536	2	222870015	FALSE	FALSE	FALSE
cg22325703	GPR83	11	0.000362246	0.293127	183	11:93773573_93774675	chr11:94134226_94134848	Island	GI:33354256	11	93773883	FALSE	FALSE	FALSE
cg22171829	PDK4	7	0.0159349	0.293059	283	7:95063327_95064272	chr7:95225503_95226194	Island	GI:33589822	7	95063456	FALSE	FALSE	FALSE
cg03777459	GATA5	20	0.0151295	0.292986	776	20:60482564_60485407	chr20:61049361_61051897	Island	GI:30061563	20	60485197	FALSE	TRUE	FALSE
cg16890267	CXCL2	4	0.000838022	0.292856	297	4:75183138_75184257	NA	NA	GI:4504154	4	75183479	FALSE	FALSE	FALSE
cg12788467	TCF2	17	0.0133926	0.292809	266	17:33179383_33179763	chr17:36105334_36105583	Island	GI:4507396	17	33179448	FALSE	FALSE	FALSE
cg02257405	ACSL6	5	5.50913e-06	0.292502	364	5:131374645_131375803	chr5:131346892_131347776	Island	GI:57165409	5	131374884	FALSE	TRUE	FALSE
cg13991233	GAS7	17	6.41985e-05	0.292455	690	17:10041659_10043517	chr17:10101034_10102440	Shore	GI:41406075	17	10043283	FALSE	TRUE	FALSE
cg07084163	UGT3A2	5	0.00023667	0.29245	201	5:36102492_36102714			GI:31341368	5	36102540	FALSE	FALSE	TRUE
cg12619509	DNASE1L2	16	0.00145373	0.292433	133	16:2226534_2228149	chr16:2286600_2288073	Island	GI:41393584	16	2226602	FALSE	TRUE	FALSE
cg25509184	CFTR	7	1.61203e-05	0.292246	635	7:116906608_116907566			GI:6995995	7	116906618	FALSE	TRUE	FALSE
cg18016365	GABRB1	4	0.00114236	0.292148	55	4:46728135_46728396	chr4:47034427_47034940	Shore	GI:12548775	4	46728391	FALSE	TRUE	FALSE
cg19899882	FOXQ1	6	0.000154552	0.292022	820	6:1255968_1259357	chr6:1311068_1314220	Island	GI:32526906	6	1258495	FALSE	FALSE	FALSE
cg26258845	ADAM23	2	0.00187775	0.291961	281	2:207015632_207017538	chr2:207308266_207308907	Shore	GI:73765550	2	207016332	FALSE	FALSE	FALSE
cg02309273	INPP5B	1	0.00659664	0.291657	51				GI:52138518	1	38185331	FALSE	TRUE	FALSE
cg20050826	K6IRS2	12	0.0147554	0.291636	3	12:51280885_51281747	chr12:52994772_52995312	Island	GI:28372502	12	51281562	FALSE	TRUE	FALSE
cg17457560	NRG1	8	0.032434	0.291555	98	8:32524620_32526592	chr8:32405407_32406901	Island	GI:4758525	8	32525393	FALSE	FALSE	FALSE
cg00806490	CDH13	16	0.0112872	0.291214	295	16:81217810_81219323	chr16:82660651_82661813	Island	GI:61676095	16	81218374	FALSE	FALSE	FALSE
cg16510657	TMEM35	X	0.000242494	0.291196	87				GI:11056011	X	100220606	FALSE	FALSE	FALSE
cg18123948	GATA4	8	0.000201204	0.291176	972	8:11596976_11598339	chr8:11559596_11562956	Island	GI:33188460	8	11598190	FALSE	TRUE	FALSE
cg26832142	PDE4B	1	0.000132601	0.29115	423	1:66030397_66031906	chr1:66258440_66258918	Island	GI:32171240	1	66031029	FALSE	TRUE	FALSE
cg24512400	KLK10	19	0.000262946	0.291124	721	19:56213378_56214712	chr19:51522004_51522803	Island	GI:22208981	19	56214373	FALSE	TRUE	FALSE
cg06940792	MEGF10	5	0.0161868	0.291119	58	5:126653575_126654899	chr5:126626053_126626901	Island	GI:14192942	5	126654456	FALSE	TRUE	FALSE
cg13302823	SCRT1	8	0.000238014	0.290974	151	8:145530348_145533488	chr8:145555342_145562310	Island	GI:71979668	8	145530600	FALSE	FALSE	FALSE
cg10784030	INPP5B	1	0.0316461	0.290896	5				GI:52138518	1	38185275	FALSE	FALSE	FALSE
cg00333528	GABRR1	6	3.83452e-05	0.290738	425				GI:21614517	6	89984204	FALSE	FALSE	FALSE
cg27351358	BDNF	11	0.00094734	0.290688	38	11:27699782_27701489	chr11:27743472_27744564	Shore	GI:34106708	11	27699834	FALSE	FALSE	FALSE
cg23083672	EGFL6	X	0.000452425	0.290578	138	X:13497407_13498297	chrX:13587648_13588221	Shore	GI:13124887	X	13497524	FALSE	FALSE	FALSE
cg07937272	PARP12	7	0.000501042	0.290468	282	7:139408342_139409766	NA	NA	GI:52345407	7	139409708	FALSE	FALSE	FALSE
cg14449575	HAPLN4	19	5.74194e-06	0.290458	183	19:19234364_19234842	chr19:19371675_19372393	Shore	GI:30794471	19	19234743	FALSE	FALSE	FALSE
cg19614321	RASSF2	20	0.000671331	0.290439	290		chr20:4803013_4804146	Shore	GI:25777674	20	4752581	FALSE	FALSE	FALSE
cg14310034	BMP4	14	0.0347191	0.290348	179	14:53492999_53493694	chr14:54420184_54422958	Shore	GI:19528648	14	53493183	FALSE	FALSE	FALSE
cg03664992	BMP8A	1	0.0472464	0.290314	75	1:39728948_39730841	chr1:39956424_39958137	Island	GI:32441272	1	39729980	FALSE	FALSE	TRUE
cg02131967	ACE	17	0.0267992	0.290178	328	17:58907492_58908940	chr17:61553834_61555063	Island	GI:23238213	17	58907838	FALSE	FALSE	FALSE
cg26125600	PF4V1	4	0.000792067	0.290119	35		chr4:74719087_74719339	Shore	GI:4505734	4	74937842	FALSE	TRUE	FALSE
cg08896053	SNTG1	8	0.00138248	0.29003	1129	8:50984698_50986226	chr8:50822270_50822860	Shore	GI:52352809	8	50986021	FALSE	FALSE	FALSE
cg07748540	PDGFD	11	0.000871892	0.289991	270	11:103539718_103540442	chr11:104034536_104035058	Island	GI:47132544	11	103539829	FALSE	TRUE	FALSE
cg05380982	KCNJ6	21	0.00561124	0.28999	318	21:38209676_38211011	chr21:39287946_39289267	Island	GI:25121967	21	38210248	FALSE	TRUE	FALSE
cg26035366	LRRC3B	3	0.000649859	0.289942	321	3:26638989_26639959	chr3:26664104_26664796	Island	GI:16945968	3	26639625	FALSE	TRUE	FALSE
cg01155039	AMN	14	0.00379262	0.289926	810	14:102458656_102460098	chr14:103389016_103390248	Island	GI:13569914	14	102459567	FALSE	FALSE	FALSE
cg04072323	SKIP	2	0.000254122	0.289874	17	2:228754274_228755173	chr2:229045957_229046553	Island	GI:56118291	2	228754569	FALSE	FALSE	FALSE
cg16361890	LTC4S	5	5.76952e-06	0.2896	441		chr5:179222608_179223825	Shelf	GI:22035628	5	179153151	FALSE	TRUE	FALSE
cg24207176	ABCG2	4	0.00883457	0.289454	424	4:89298572_89299624	chr4:89079756_89080454	Shore	GI:62526032	4	89298611	FALSE	TRUE	FALSE
cg02586730	EFEMP2	11	2.77768e-07	0.289097	344	11:65396437_65397197	chr11:65639835_65641374	Island	GI:8393298	11	65396445	FALSE	FALSE	FALSE
cg09721427	HHEX	10	0.00943995	0.28893	1010	10:94438569_94442540	chr10:94448693_94450479	Island	GI:17978473	10	94438682	FALSE	TRUE	FALSE
cg02763671	RANBP1	22	0.000211263	0.28884	1483		chr22:20103648_20103923	Shore	GI:6382077	22	18483541	FALSE	FALSE	FALSE
cg02170525	CD8A	2	0.000154359	0.288552	315		chr2:87015974_87018182	Shore	GI:27886640	2	86871893	FALSE	TRUE	FALSE
cg11516377	DPH1	17	0.00211602	0.288414	253	17:1879774_1880784	chr17:1933138_1933852	Island	GI:50726990	17	1879903	FALSE	FALSE	FALSE
cg20516209	EMILIN1	2	1.30546e-06	0.288407	9		chr2:27305312_27305612	Shelf	GI:5901943	2	27155447	FALSE	FALSE	FALSE
cg09061733	SERPING1	11	0.0013354	0.28834	186				GI:73858567	11	57121417	FALSE	TRUE	FALSE
cg13548361	PSD	10	6.91677e-05	0.288309	48	10:104168633_104172155	chr10:104178528_104179548	Island	GI:56790298	10	104168939	FALSE	FALSE	FALSE
cg08818784	KLK10	19	0.00474337	0.288154	NA	19:56213378_56214712	NA	NA		19	56214010	FALSE	FALSE	FALSE
cg01643580	KCNK3	2	0.00219337	0.288052	780	2:26768692_26770187	chr2:26915603_26916551	Island	GI:4504848	2	26769903	FALSE	FALSE	FALSE
cg23239444	PACSIN1	6	0.000581091	0.287947	585	6:34541252_34542377	chr6:34433411_34434371	Shore	GI:47834327	6	34541298	FALSE	TRUE	FALSE
cg12024292	ASTN2	9	3.57792e-05	0.287486	662	9:119217706_119217908	chr9:120175253_120177496	Shore	GI:38016948	9	119217800	FALSE	FALSE	FALSE
cg08069899	CCND2	12	2.08924e-05	0.287357	NA	12:4252826_4255273	chr12:4383193_4384405	Island		12	4254031	FALSE	FALSE	FALSE
cg14614901	LOC401498	9	0.0002166	0.287257	34	9:32772777_32774000	chr9:32782936_32783625	Island	GI:47086434	9	32773463	FALSE	TRUE	FALSE
cg07714374	TCF4	18	0.00355447	0.287255	135	18:51405657_51406784	NA	NA	GI:4507398	18	51406575	FALSE	FALSE	FALSE
cg07845390	KCNT2	1	0.000166671	0.287249	210	1:194844247_194844760	chr1:196577708_196578011	Island	GI:41349442	1	194844332	FALSE	FALSE	FALSE
cg06834875	KIAA1822	14	0.00540521	0.287161	217	14:99180849_99181899	chr14:100111120_100111906	Island	GI:46391093	14	99181016	FALSE	TRUE	FALSE
cg12627583	AOX1	2	0.00500226	0.287129	0	2:201158654_201159798	chr2:201450526_201451027	Island	GI:71773479	2	201158976	FALSE	FALSE	FALSE
cg11308840	LOC401498	9	0.00206008	0.287003	19	9:32772777_32774000	chr9:32782936_32783625	Island	GI:47086434	9	32773516	FALSE	TRUE	FALSE
cg17820459	GPX3	5	0.0184274	0.286975	NA	5:150380065_150380874	chr5:150400000_150400490	Shore		5	150380724	FALSE	FALSE	FALSE
cg13901526	GYPC	2	0.00141077	0.286864	771	2:127129974_127131023	chr2:127413696_127414171	Shore	GI:21614502	2	127130925	FALSE	FALSE	FALSE
cg22533573	WT1	11	0.00880723	0.286778	NA	11:32408563_32409903	chr11:32452144_32452708	Shore		11	32409347	FALSE	FALSE	FALSE
cg02867079	KIAA1822	14	0.0145164	0.286738	211	14:99180849_99181899	chr14:100111120_100111906	Island	GI:46391093	14	99181022	FALSE	TRUE	FALSE
cg15448245	GGTLA1	22	7.8711e-05	0.28668	626				GI:4758431	22	22971654	FALSE	TRUE	FALSE
cg20924286	CLDN11	3	0.000713327	0.286642	506	3:171618793_171620758	chr3:170136242_170137886	Shore	GI:33598917	3	171618853	FALSE	FALSE	FALSE
cg21303386	RGS7	1	0.0370541	0.286632	167	1:239586193_239587613	chr1:241520103_241520790	Island	GI:21361148	1	239586934	FALSE	FALSE	FALSE
cg02115041	NPBWR1	8	0.000191424	0.286514	367	8:54014105_54017126	chr8:53851701_53854426	Island	GI:53850800	8	54014654	FALSE	FALSE	FALSE
cg02489552	FLJ40365	19	5.62545e-05	0.286413	25	19:14982467_14983303	chr19:15121590_15122143	Shore	GI:27735062	19	14982531	FALSE	TRUE	FALSE
cg00347904	SCUBE3	6	0.0113004	0.286393	318	6:35288946_35290652	chr6:35181095_35182547	Island	GI:31377567	6	35290486	FALSE	FALSE	FALSE
cg12343777	ALOX15B	17	0.00154879	0.286387	60				GI:4557308	17	7883067	FALSE	TRUE	FALSE
cg13645078	PHLDA3	1	0.000468475	0.286192	348	1:199704096_199705294	chr1:201437519_201438648	Island	GI:46358338	1	199705270	FALSE	FALSE	FALSE
cg24365867	MRVI1	11	0.000896586	0.286163	60				GI:18490992	11	10672171	FALSE	FALSE	FALSE
cg13351161	SCARA3	8	0.0156833	0.286039	656	8:27546745_27547739	chr8:27490959_27491775	Shore	GI:33598921	8	27546840	FALSE	FALSE	FALSE
cg10398682	BNC1	15	0.0307013	0.285761	NA	15:81742719_81745331	chr15:83951980_83953930	Island		15	81743023	FALSE	TRUE	FALSE
cg12058490	A2M	12	7.09069e-06	0.285711	179				GI:66932946	12	9159646	FALSE	FALSE	FALSE
cg15539420	HOXB8	17	0.000839872	0.285191	53	17:44046403_44047788	chr17:46690390_46691055	Shore	GI:25121964	17	44047247	FALSE	FALSE	FALSE
cg19883905	CIDEA	18	0.000518797	0.285136	346	18:12243955_12245559	chr18:12254147_12255089	Shore	GI:38158008	18	12244024	FALSE	FALSE	FALSE
cg27243140	OTOP3	17	0.0226694	0.285059	233	17:70443189_70444298	chr17:72931729_72932601	Shore	GI:30102939	17	70443259	FALSE	FALSE	FALSE
cg13121699	C2orf10	2	0.00179424	0.284981	696	2:185170526_185170785	chr2:185463208_185463589	Shore	GI:34740326	2	185170642	FALSE	TRUE	FALSE
cg05260966	TIMP3	22	0.000539956	0.284678	592	22:31527292_31528286	chr22:33197380_33198267	Island	GI:75905820	22	31527394	FALSE	FALSE	FALSE
cg16831889	HDC	15	0.00030584	0.284137	129				GI:4504364	15	48345343	FALSE	FALSE	FALSE
cg21321735	KIF1A	2	0.00621683	0.284088	540	2:241406746_241409144	chr2:241758141_241760783	Island	GI:41327743	2	241408837	FALSE	TRUE	FALSE
cg01493517	HOM-TES-103	12	0.000429625	0.283618	218	12:6534300_6535831	chr12:6664425_6665336	Shore	GI:13124760	12	6535708	FALSE	TRUE	FALSE
cg07642638	CHGB	20	0.00387541	0.283513	382	20:5839753_5840548	chr20:5891878_5892417	Shore	GI:4502806	20	5839786	FALSE	TRUE	FALSE
cg09404633	LMOD1	1	0.0224521	0.283467	152	1:200181857_200182103			GI:6912323	1	200182069	FALSE	TRUE	FALSE
cg24625128	JAM3	11	0.000402325	0.283295	244	11:133443878_133445066	chr11:133938850_133939681	Island	GI:21704285	11	133444274	FALSE	TRUE	FALSE
cg20114394	FSTL1	3	2.36351e-06	0.283206	616	3:121651743_121653139	chr3:120169202_120170519	Island	GI:34304366	3	121653131	FALSE	TRUE	FALSE
cg21504624	IL11RA	9	2.63361e-06	0.283039	352				GI:22212920	9	34643580	FALSE	FALSE	FALSE
cg26556719	PCDHA13	5	0.00649826	0.282868	44	5:140241916_140242537	chr5:140261884_140262153	Shore	GI:14165395	5	140241994	FALSE	FALSE	FALSE
cg00902195	SYT10	12	0.0250473	0.28285	254	12:33482438_33484467	chr12:33591763_33593050	Island	GI:39752670	12	33483767	FALSE	TRUE	FALSE
cg24673765	HSPB6	19	5.74805e-05	0.282694	61	19:40939387_40939960	chr19:36246328_36247982	Island	GI:21389432	19	40939709	FALSE	TRUE	FALSE
cg13435381	LGR5	12	0.0076666	0.282515	796	12:70119163_70121175	chr12:71833192_71834389	Shore	GI:24475886	12	70119284	FALSE	FALSE	FALSE
cg25668368	KCNH7	2	0.000957105	0.282302	642	2:163404084_163404481			GI:27886652	2	163404128	FALSE	TRUE	FALSE
cg06423920	ZNF312	3	0.00233147	0.282266	399	3:62333884_62335038	chr3:62357639_62359774	Island	GI:21361675	3	62334460	FALSE	FALSE	FALSE
cg04434339	ST6GAL2	2	0.0260247	0.282257	3	2:106868671_106870745	chr2:107502353_107504216	Island	GI:26190609	2	106869979	FALSE	FALSE	FALSE
cg06321883	COL19A1	6	0.0361244	0.282144	93	6:70633025_70633404	chr6:70576974_70577572	Shore	GI:61698136	6	70633262	FALSE	FALSE	FALSE
cg19378133	A2BP1	16	0.00981223	0.282117	297	16:6008750_6010597	chr16:6068914_6070401	Shore	GI:22538402	16	6008836	FALSE	TRUE	FALSE
cg24164563	FOXJ1	17	0.00565797	0.282105	171	17:71647419_71649480	chr17:74135922_74137802	Island	GI:50301235	17	71647990	FALSE	TRUE	FALSE
cg08434234	DGKI	7	0.00219167	0.282015	436	7:137181541_137183087	chr7:137531125_137532382	Island	GI:32483395	7	137181713	FALSE	TRUE	FALSE
cg18801691	DCC	18	0.000199766	0.281821	823	18:48120150_48121583	chr18:49868377_49868759	Shelf	GI:4885174	18	48120333	FALSE	TRUE	FALSE
cg14188232	ITGA11	15	0.00045518	0.281668	427	15:66510337_66511134	chr15:68723367_68724691	Island	GI:52485852	15	66511119	FALSE	FALSE	FALSE
cg23587449	LRAT	4	0.0097759	0.281572	1474	4:155882485_155885476	chr4:155663809_155664315	Shore	GI:46359072	4	155883139	FALSE	FALSE	FALSE
cg11378840	HHEX	10	0.0313959	0.281504	85	10:94438569_94442540	chr10:94448693_94450479	Island	GI:17978473	10	94439777	FALSE	FALSE	FALSE
cg21460081	HOXB4	17	0.00543238	0.281175	269	17:44009922_44011032	chr17:46654053_46654369	Shore	GI:45580720	17	44011011	FALSE	FALSE	FALSE
cg15749748	GATA5	20	0.0223397	0.281116	466	20:60482564_60485407	chr20:61049361_61051897	Island	GI:30061563	20	60483955	FALSE	TRUE	FALSE
cg07354440	NDUFS2	1	0.00624325	0.281111	216		chr1:161171809_161172256	Shelf	GI:34147556	1	159435513	FALSE	FALSE	FALSE
cg26363196	ST6GALNAC3	1	0.0205218	0.281029	168	1:76312574_76313627	chr1:76540147_76540653	Island	GI:23308723	1	76312824	FALSE	FALSE	FALSE
cg17496788	DDR2	1	4.83364e-05	0.280999	421				GI:62420883	1	160868431	FALSE	FALSE	FALSE
cg21176048	PEX5L	3	3.34225e-05	0.280901	718	3:181236808_181238032	chr3:179754520_179755245	Island	GI:7706670	3	181237929	FALSE	TRUE	FALSE
cg08958015	CCDC65	12	0.00154451	0.280565	29	12:47583729_47584457			GI:24475729	12	47584168	FALSE	TRUE	FALSE
cg02196655	NOL10	2	0.014015	0.280319	666	2:10746991_10748581	chr2:10829724_10830241	Shore	GI:13430871	2	10748215	FALSE	TRUE	FALSE
cg08441806	NKX6-2	10	5.96748e-06	0.280114	303	10:134447362_134452718	chr10:134597357_134602649	Island	GI:28912911	10	134449139	FALSE	FALSE	FALSE
cg22766145	BHLHB5	8	0.000121408	0.280061	286	8:65654948_65655210	chr8:65492935_65494452	Shore	GI:44680137	8	65655082	FALSE	TRUE	FALSE
cg20163033	C4orf8	4	3.04343e-06	0.28001	35				GI:51873048	4	2596992	FALSE	TRUE	FALSE
cg19734228	DAPK1	9	0.017299	0.279966	797	9:89301899_89304060	chr9:90112514_90113817	Island	GI:4826683	9	89303413	FALSE	FALSE	FALSE
cg12847373	EDNRB	13	2.18658e-05	0.279963	NA	13:77390197_77391989	chr13:78492425_78493382	Island		13	77391350	FALSE	TRUE	FALSE
cg13053608	LGP1	17	0.000107152	0.279948	540				GI:31543054	17	37599199	FALSE	FALSE	FALSE
cg03240509	KCNA6	12	0.000369538	0.279422	173	12:4788356_4789953	chr12:4918273_4919657	Shore	GI:25952089	12	4788430	FALSE	FALSE	FALSE
cg04478795	SMO	7	0.000556671	0.279392	593	7:128615303_128616882	chr7:128828333_128829366	Shore	GI:34147561	7	128615356	FALSE	FALSE	FALSE
cg19172575	GATA4	8	9.70014e-05	0.279104	NA	8:11605055_11605961	chr8:11565217_11567212	Shore		8	11605130	FALSE	FALSE	FALSE
cg05488632	ABHD9	19	0.000132117	0.279044	57	19:15203545_15205922	chr19:15342626_15343181	Island	GI:13376163	19	15204174	FALSE	TRUE	FALSE
cg00616135	LACTB	15	0.0012047	0.279019	418		chr15:63413918_63414852	Shore	GI:26051230	15	61200667	FALSE	FALSE	FALSE
cg01420388	FBXO2	1	0.00137621	0.278913	485	1:11636689_11637955	chr1:11714217_11715304	Island	GI:48995171	1	11636841	FALSE	TRUE	FALSE
cg14823162	POU3F2	6	0.00152748	0.278837	952	6:99385538_99390983	chr6:99279317_99283842	Island	GI:51702520	6	99388349	FALSE	FALSE	FALSE
cg22197830	C5orf14	5	0.00154115	0.278643	357	5:134237650_134238765	chr5:134209887_134210504	Shore	GI:21362011	5	134237683	FALSE	FALSE	FALSE
cg07658590	SLC19A1	21	3.97962e-05	0.278593	1236		chr21:46961668_46963078	Shore	GI:34808709	21	45788015	FALSE	FALSE	FALSE
cg26955850	OXT	20	1.34613e-05	0.278583	79	20:3000023_3001341	chr20:3052097_3053103	Island	GI:12707574	20	3000345	FALSE	FALSE	FALSE
cg18133957	APC2	19	2.59036e-05	0.278513	345	19:1400768_1401581	chr19:1450056_1450387	Shore	GI:57242791	19	1401493	FALSE	TRUE	FALSE
cg18638496	FGF5	4	0.00432356	0.278216	544	4:81405716_81407598	chr4:81187494_81187913	Shore	GI:73486654	4	81406222	FALSE	FALSE	FALSE
cg09030119	ZNF285	19	0.0034643	0.277889	422	19:49597112_49597803			GI:38566701	19	49597183	FALSE	FALSE	FALSE
cg03909500	RLN3R1	5	0.000451036	0.277756	108	5:33971758_33974643	chr5:33936168_33938309	Island	GI:7706102	5	33972354	FALSE	TRUE	FALSE
cg25145670	HOXB4	17	0.000321938	0.277643	579	17:44009922_44011032	chr17:46655215_46655604	Shore	GI:45580720	17	44010163	FALSE	TRUE	FALSE
cg08190291	ADAMTS5	21	0.0062211	0.277383	610	21:27259555_27262238	chr21:28337856_28340237	Island	GI:73765553	21	27261313	FALSE	TRUE	FALSE
cg18239753	KHDRBS2	6	0.0107144	0.277219	169	6:63053381_63054670	chr6:62995855_62996228	Island	GI:22749380	6	63053922	FALSE	FALSE	FALSE
cg15720535	AGPAT2	9	0.00488985	0.27715	674	9:138700778_138702457	chr9:139580969_139582615	Island	GI:68835055	9	138702406	FALSE	FALSE	FALSE
cg13765785	SCN3B	11	0.00106261	0.277069	374	11:123029666_123031070	chr11:123524733_123525685	Island	GI:31377842	11	123030148	FALSE	TRUE	FALSE
cg18382305	C18orf34	18	1.87316e-05	0.277031	380	18:29274320_29275128	chr18:31020510_31020847	Shore	GI:39752676	18	29275063	FALSE	FALSE	FALSE
cg05076631	PGF	14	0.00160294	0.276877	139	14:74491735_74492672	chr14:75422068_75422507	Island	GI:56676307	14	74491905	FALSE	FALSE	FALSE
cg14918082	KCNAB3	17	5.46343e-05	0.276753	484	17:7773190_7774050	chr17:7835171_7835569	Shore	GI:27436970	17	7773962	FALSE	TRUE	FALSE
cg07684809	MGC26856	12	0.0017594	0.276718	251				GI:22749526	12	74014479	FALSE	FALSE	FALSE
cg05420896	DCC	18	0.00147582	0.27668	330	18:48120150_48121583	chr18:49868377_49868759	Shore	GI:4885174	18	48121486	FALSE	FALSE	FALSE
cg21494776	ICAM4	19	6.60093e-06	0.276496	100	19:10258558_10259935	chr19:10397603_10398703	Island	GI:12545400	19	10258780	FALSE	FALSE	FALSE
cg10604168	RASL12	15	0.00817134	0.276324	18	15:63147003_63147674	chr15:65360024_65360542	Island	GI:38455389	15	63147423	FALSE	FALSE	FALSE
cg00891541	SMPD3	16	0.000350851	0.276257	917	16:67038237_67039167	chr16:68480864_68482822	Island	GI:46358429	16	67038988	FALSE	TRUE	FALSE
cg00573606	COL6A3	2	2.55656e-05	0.275919	140				GI:55743097	2	237987419	FALSE	FALSE	FALSE
cg17475918	HLA-E	6	0.00673962	0.275734	34	6:30564849_30566281	chr6:30457369_30458175	Shore	GI:62912478	6	30565216	FALSE	TRUE	TRUE
cg12220493	TITF1	14	0.000380281	0.275677	1241	14:36058796_36061081	chr14:36986362_36990576	Island	GI:31881814	14	36059895	FALSE	FALSE	FALSE
cg03860890	EGFR	7	0.000172981	0.275575	437	7:55053462_55055739	chr7:55086141_55088105	Island	GI:41327731	7	55053782	FALSE	FALSE	FALSE
cg03732545	CNTN2	1	0.000231703	0.2755	210	1:203278669_203279212			GI:28373120	1	203278753	FALSE	TRUE	FALSE
cg08623947	HCK	20	0.010706	0.275187	107	20:30102769_30104472	chr20:30639908_30640786	Island	GI:30795228	20	30103825	FALSE	FALSE	FALSE
cg11846236	COL7A1	3	0.00459134	0.275132	117	3:48606799_48607946	chr3:48631882_48632901	Island	GI:17738300	3	48607572	FALSE	FALSE	FALSE
cg21472642	CHN2	7	0.00737146	0.275057	858	7:29199884_29201712	chr7:29233704_29235046	Shore	GI:4757979	7	29199993	FALSE	TRUE	FALSE
cg06714705	OLFML1	11	2.57456e-05	0.274981	185				GI:67003564	11	7463516	FALSE	TRUE	FALSE
cg17747005	DEPDC2	8	0.000882309	0.274785	279	8:69026529_69027679	chr8:68864584_68864946	Shore	GI:47578114	8	69026878	FALSE	FALSE	FALSE
cg08823182	S100A5	1	6.59403e-08	0.274718	241				GI:4506766	1	151781106	FALSE	FALSE	FALSE
cg21163415	EDN3	20	0.00233752	0.274689	702	20:57308563_57309693	chr20:57875317_57876126	Shore	GI:46370058	20	57309596	FALSE	TRUE	FALSE
cg20131596	PAM	5	3.86486e-05	0.274559	399		chr5:102201583_102201912	Shore	GI:21070973	5	102229027	FALSE	FALSE	FALSE
cg08003150	KCNQ2	20	0.00227387	0.274551	366	20:61573238_61574840	chr20:62102541_62103995	Island	GI:26051259	20	61574071	FALSE	FALSE	FALSE
cg12799895	NPTX2	7	0.000369538	0.274308	43	7:98083575_98085970	NA	NA	GI:28195383	7	98084588	FALSE	FALSE	FALSE
cg22721827	NTN2L	16	0.0263284	0.274201	542		chr16:2521086_2525929	Shore	GI:5453809	16	2460959	FALSE	FALSE	FALSE
cg19433435	FEZ1	11	0.000214439	0.274107	467	11:124869760_124871878	chr11:125365137_125366319	Shore	GI:17105401	11	124871800	FALSE	FALSE	FALSE
cg20727362	CYB5R3	22	0.000793922	0.27394	547	22:41374617_41376927	chr22:43045009_43045679	Shore	GI:70908370	22	41375896	FALSE	FALSE	FALSE
cg23352747	ALPL	1	0.00696635	0.273902	433	1:21707968_21709033	chr1:21835548_21836344	Shore	GI:13787192	1	21708023	FALSE	FALSE	FALSE
cg16509658	GABRB2	5	0.00605266	0.273892	217	5:160906523_160908090	chr5:160974692_160975384	Island	GI:12548784	5	160907925	FALSE	TRUE	FALSE
cg17950095	HOXA11	7	0.000131294	0.273815	130	7:27189699_27192279	chr7:27225050_27225629	Shore	GI:24497552	7	27191225	FALSE	TRUE	FALSE
cg22809047	RPL31	2	0.0209442	0.273677	490	2:100984517_100985918	chr2:101618247_101618658	Island	GI:15812219	2	100984693	FALSE	TRUE	FALSE
cg16154416	RASGRF1	15	0.00126435	0.273479	73	15:77168696_77171997	chr15:79381804_79384209	Island	GI:24797098	15	77169822	FALSE	TRUE	FALSE
cg01857260	SCRL	19	0.00441283	0.273252	14	19:55357951_55358839	chr19:50666147_50666514	Shore	GI:63999116	19	55358364	FALSE	TRUE	FALSE
cg08820801	FBXO17	19	0.00901209	0.273185	559	19:44157524_44158503	chr19:39465846_39466403	Shore	GI:22325386	19	44157661	FALSE	FALSE	FALSE
cg25780543	HTR5A	7	0.0002341	0.273041	160	7:154493509_154494357	chr7:154862680_154863245	Island	GI:13236496	7	154493703	FALSE	TRUE	FALSE
cg03455458	FLJ12505	1	0.0021507	0.27303	568	1:211190125_211191842	chr1:213123647_213125092	Island	GI:31982920	1	211191168	FALSE	FALSE	FALSE
cg06222851	OGDHL	10	0.00638219	0.273011	11	10:50639574_50640711	chr10:50969658_50970605	Island	GI:8922715	10	50640364	FALSE	FALSE	FALSE
cg25044651	FLJ90650	5	0.000364865	0.272758	449	5:115324903_115327577	chr5:115298350_115299137	Island	GI:46397360	5	115326619	FALSE	TRUE	FALSE
cg05485060	CTNNAL1	9	0.000243011	0.272611	1015		chr9:111775041_111775934	Shore	GI:4503128	9	110816600	FALSE	FALSE	FALSE
cg04329382	FLJ27365	22	0.0121318	0.271922	992	22:44859540_44859922	chr22:46481815_46482024	Shore	GI:46409575	22	44859555	FALSE	FALSE	FALSE
cg12052765	CHAT	10	0.000797517	0.271917	178	10:50486969_50490812	chr10:50817095_50817309	Shore	GI:11038619	10	50486969	FALSE	TRUE	FALSE
cg13795840	C19orf24	19	0.0343076	0.271852	757	19:1225395_1227695	chr19:1274469_1276358	Island	GI:42476017	19	1225794	FALSE	FALSE	FALSE
cg26486663	SYNGR3	16	0.00176022	0.271814	895	16:1980816_1981159	chr16:2041825_2043026	Shore	GI:22091456	16	1980864	FALSE	FALSE	FALSE
cg17398595	SH3GL2	9	0.0449833	0.271713	469	9:17568653_17569949	chr9:17578721_17579804	Island	GI:4506930	9	17568725	FALSE	TRUE	FALSE
cg22168676	OFCC1	6	0.000101753	0.271657	142				GI:23308598	6	10168766	FALSE	FALSE	FALSE
cg13759328	CDH13	16	0.00489888	0.271486	943	16:81217810_81219323	chr16:82660651_82661813	Island	GI:61676095	16	81219022	FALSE	TRUE	FALSE
cg25438963	HIST1H3C	6	0.0183404	0.271452	24	6:26153524_26154098	chr6:26045644_26046033	Island	GI:21071022	6	26153642	FALSE	TRUE	FALSE
cg26620157	PAX9	14	0.00173213	0.271341	608	14:36199815_36200327	chr14:37131181_37132785	Shore	GI:7242166	14	36200048	FALSE	TRUE	FALSE
cg03544320	CRMP1	4	0.000310884	0.271199	94	4:5944246_5946191	chr4:5894071_5895116	Island	GI:62422567	4	5945592	FALSE	FALSE	FALSE
cg09628601	NPAS1	19	0.00113627	0.271007	513	19:52214600_52217158	chr19:47522904_47525190	Island	GI:22027481	19	52215470	FALSE	FALSE	FALSE
cg10979891	SMOC1	14	0.0327004	0.27093	245	14:69415542_69416308	chr14:70345943_70346527	Shore	GI:51871617	14	69415651	FALSE	FALSE	FALSE
cg06339706	PLEKHA4	19	0.00343701	0.270791	573				GI:10190743	19	54063097	FALSE	FALSE	FALSE
cg09542745	SFRP5	10	0.00253445	0.270586	NA	10:99520826_99522150	chr10:99531025_99531968	Island		10	99521154	FALSE	FALSE	FALSE
cg02017155	FFAR3	19	1.14294e-05	0.270308	109				GI:31377789	19	40541233	FALSE	TRUE	TRUE
cg11265941	SNRPN	15	0.000216509	0.270307	56				GI:29540552	15	22619831	FALSE	FALSE	FALSE
cg13059782	CNTNAP3	9	0.000199223	0.270028	389	9:39277898_39278810	NA	NA	GI:47519928	9	39278689	FALSE	FALSE	FALSE
cg09126273	PTPRO	12	0.0280152	0.270011	NA	12:15366460_15367398	chr12:15475318_15475901	Island		12	15367034	FALSE	TRUE	FALSE
cg24317255	RGS17	6	0.00804706	0.269866	156	6:153492549_153494806	chr6:153450992_153452792	Island	GI:56790938	6	153493926	FALSE	FALSE	FALSE
cg19145398	FKHL18	20	0.00399218	0.269844	253		chr20:30432900_30433242	Shore	GI:34304365	20	29897334	FALSE	FALSE	FALSE
cg06139836	EBF3	10	0.00243179	0.269549	870	10:131651113_131653881	chr10:131761169_131771696	Island	GI:53828925	10	131652951	FALSE	FALSE	FALSE
cg05768141	KCNJ10	1	0.00285886	0.269302	191	1:158306305_158307395	chr1:160040128_160040668	Shore	GI:25121965	1	158306471	FALSE	FALSE	FALSE
cg21550483	CLEC10A	17	0.00301411	0.269245	506				GI:53832015	17	6924830	FALSE	TRUE	FALSE
cg25300386	COL1A2	7	0.000417479	0.269233	115	7:93861712_93862026			GI:48762933	7	93861924	FALSE	FALSE	FALSE
cg27494383	LTK	15	1.59005e-05	0.269013	209	15:39590498_39593340	chr15:41803443_41805531	Shore	GI:46249415	15	39593160	FALSE	TRUE	FALSE
cg22571530	NFASC	1	0.0241705	0.268983	147	1:203064055_203064987	chr1:204797610_204797930	Island	GI:53729309	1	203064552	FALSE	FALSE	FALSE
cg23704362	C8orf46	8	0.000350335	0.268952	25				GI:34303955	8	67568296	FALSE	TRUE	FALSE
cg20330472	EYA4	6	0.0482015	0.268802	NA	6:133603260_133605886	chr6:133562086_133563586	Shore		6	133603625	FALSE	FALSE	FALSE
cg06646021	RAB4A	1	0.0010518	0.268462	359	1:227473076_227474153	chr1:229406646_229407129	Shore	GI:19923259	1	227473143	FALSE	FALSE	FALSE
cg26523005	ZNF662	3	0.000376927	0.268371	135		chr3:42947480_42948170	Shore	GI:46559762	3	42922271	FALSE	FALSE	FALSE
cg11668923	ADAM12	10	0.037121	0.267923	129	10:128065540_128067647	chr10:128076155_128077482	Island	GI:73747884	10	128066926	FALSE	TRUE	FALSE
cg25635500	RRP22	22	0.000939709	0.26787	391	22:28040690_28042230	chr22:29709281_29712013	Shore	GI:55953118	22	28042139	FALSE	TRUE	FALSE
cg07425555	FLJ23447	19	0.00199971	0.267805	271				GI:40254970	19	13910018	FALSE	TRUE	FALSE
cg27320127	KCNK12	2	0.010521	0.267797	926	2:47650137_47652828	chr2:47796923_47799166	Island	GI:11545760	2	47651900	FALSE	TRUE	FALSE
cg06190053	PGM5	9	0.00049111	0.267746	310	9:70161177_70162614	NA	NA	GI:68299819	9	70161945	FALSE	FALSE	FALSE
cg26164310	LPPR4	1	0.00431811	0.267692	120	1:99502292_99503207	chr1:99729982_99730335	Shore	GI:45827807	1	99502368	FALSE	FALSE	FALSE
cg22752533	SLC12A5	20	0.000144268	0.267555	110	20:44090779_44092064	chr20:44657463_44659243	Island	GI:38570143	20	44091355	FALSE	TRUE	FALSE
cg02144933	AOX1	2	0.00334606	0.267523	41	2:201158654_201159798	chr2:201450526_201451027	Island	GI:71773479	2	201158935	FALSE	FALSE	FALSE
cg06048156	ITGB3	17	0.0309367	0.267368	323	17:42685764_42686956	NA	NA	GI:47078291	17	42686530	FALSE	FALSE	FALSE
cg02569613	C10orf72	10	0.000821297	0.267231	432	10:49992993_49993914	chr10:50323184_50323735	Shore	GI:21450676	10	49993133	FALSE	FALSE	FALSE
cg03717979	MSX1	4	0.0207565	0.267197	778	4:4912015_4913147	chr4:4861227_4862241	Island	GI:4505266	4	4913085	FALSE	FALSE	FALSE
cg04435420	SGCD	5	5.49258e-05	0.26719	242				GI:46249398	5	155686587	FALSE	FALSE	FALSE
cg08480367	SRPX	X	6.59502e-05	0.267022	477	X:37964484_37965650	chrX:38079691_38080150	Shore	GI:21314639	X	37965552	FALSE	FALSE	FALSE
cg13462129	DLX5	7	0.00158744	0.266899	NA	7:96487969_96489640	chr7:96650221_96651551	Island		7	96489217	FALSE	FALSE	FALSE
cg10669058	CILP2	19	0.0202145	0.266859	560	19:19509027_19509590	chr19:19648134_19649390	Island	GI:23510284	19	19509555	FALSE	TRUE	FALSE
cg27478659	KRT16	17	0.000101753	0.266856	7				GI:24430191	17	37022538	FALSE	FALSE	FALSE
cg22775000	TMEFF1	9	0.0417574	0.266653	536	9:102274889_102276637	chr9:103235171_103236627	Island	GI:29568104	9	102275002	FALSE	FALSE	FALSE
cg25266232	DCC	18	0.00183681	0.266607	32	18:48120150_48121583	chr18:49868377_49868759	Shore	GI:4885174	18	48121124	FALSE	TRUE	FALSE
cg13807496	ALX4	11	0.000297244	0.266494	824	11:44288779_44289748	chr11:44332314_44332757	Island	GI:55743091	11	44289116	FALSE	FALSE	FALSE
cg25484904	FLJ21511	4	0.00582951	0.266271	250	4:48682670_48683738	chr4:48987790_48988808	Island	GI:13376643	4	48682772	FALSE	FALSE	FALSE
cg09440289	PTPRO	12	0.00322512	0.266226	503	12:15366460_15367398	chr12:15475318_15475901	Shore	GI:13677212	12	15367257	FALSE	TRUE	FALSE
cg05671350	P4HA3	11	0.00411753	0.266052	351	11:73699933_73700730	chr11:74022428_74022703	Shore	GI:54792078	11	73699996	FALSE	FALSE	FALSE
cg22625415	ITGA1	5	0.00066072	0.266009	277	5:52119061_52120216	chr5:52083946_52084287	Shore	GI:31657141	5	52120170	FALSE	TRUE	FALSE
cg20406482	KCNH4	17	0.0152719	0.265967	225	17:37585717_37587171	chr17:40332597_40333471	Shore	GI:6912445	17	37587047	FALSE	FALSE	FALSE
cg09867835	GLP1R	6	0.00840588	0.265921	355	6:39124171_39124965	chr6:39016307_39016998	Shore	GI:19923203	6	39124240	FALSE	FALSE	FALSE
cg26465611	MEGF10	5	0.00122231	0.26588	104	5:126653575_126654899	chr5:126626053_126626901	Island	GI:14192942	5	126654618	FALSE	FALSE	FALSE
cg12100791	PYCARD	16	0.0395868	0.265824	166	16:31120978_31121976	chr16:31213566_31214287	Shore	GI:22035618	16	31121918	FALSE	FALSE	FALSE
cg16184943	SUHW2	22	0.0382453	0.265768	212	22:21192576_21193367	chr22:22862623_22863220	Shore	GI:38202248	22	21193293	FALSE	TRUE	FALSE
cg11846956	KLK10	19	0.0205106	0.265746	NA	19:56211831_56213022	chr19:51520153_51520907	Island		19	56212194	FALSE	TRUE	FALSE
cg17791651	POU3F1	1	0.0097759	0.265608	1039	1:38282510_38286276	chr1:38510102_38513642	Island	GI:27545318	1	38286076	FALSE	TRUE	FALSE
cg07546360	FLJ27365	22	0.0146047	0.265595	140	22:44860477_44860760	chr22:46481815_46482024	Island	GI:46409575	22	44860687	FALSE	FALSE	FALSE
cg18573383	KCNC2	12	0.0113175	0.265462	110	12:73889130_73889725	chr12:75601081_75601752	Shore	GI:24497455	12	73889668	FALSE	FALSE	FALSE
cg09214254	SMOC2	6	0.0238644	0.265427	576	6:168584149_168586146	chr6:168841438_168841699	Island	GI:24308276	6	168584304	FALSE	FALSE	FALSE
cg19881895	SLC43A3	11	2.29291e-07	0.265349	487		chr11:57194340_57194650	Shore	GI:40788008	11	56952116	FALSE	TRUE	FALSE
cg06677140	MSX1	4	0.0394395	0.26532	NA	4:4912015_4913147	chr4:4861227_4862241	Island		4	4912916	FALSE	TRUE	FALSE
cg13861644	PIWIL1	12	0.00438878	0.265276	328	12:129387599_129390158	chr12:130822360_130822696	Shore	GI:66346724	12	129388239	FALSE	TRUE	FALSE
cg13881341	FUT1	19	0.000291626	0.265224	568		chr19:49255778_49256495	Shelf	GI:58331243	19	53951027	FALSE	FALSE	FALSE
cg03918304	HOXD10	2	0.00136734	0.265072	154		chr2:176982107_176982402	Shore	GI:23510365	2	176689900	FALSE	TRUE	FALSE
cg04106785	CDK5R1	17	0.00876526	0.265025	960	17:27837110_27839729	chr17:30813177_30815239	Shore	GI:34304373	17	27837258	FALSE	TRUE	FALSE
cg10862535	PGLYRP1	19	0.000239173	0.264985	160	19:51218309_51218565	chr19:46526046_46526334	Shore	GI:4827035	19	51218323	FALSE	TRUE	FALSE
cg19831077	LOC349136	7	0.00702012	0.264973	184	7:150736827_150739238	chr7:151106244_151107808	Shore	GI:38093662	7	150738857	FALSE	FALSE	FALSE
cg17190608	CUTL2	12	0.0263477	0.264839	340	12:109955332_109958599	chr12:111471061_111471578	Island	GI:54792784	12	109955872	FALSE	FALSE	FALSE
cg05497616	CAMK4	5	0.00995496	0.264782	290	5:110587351_110588505	chr5:110559569_110560446	Island	GI:27477118	5	110588271	FALSE	FALSE	FALSE
cg05860890	KCNV1	8	0.0229642	0.264088	89	8:111055119_111056201	chr8:110986113_110986983	Island	GI:28329444	8	111056046	FALSE	TRUE	FALSE
cg18320336	STEAP1	7	0.00044415	0.264004	159	7:89620784_89622168	chr7:89783567_89784081	Island	GI:22027487	7	89621784	FALSE	TRUE	TRUE
cg20286200	EYA4	6	0.00863884	0.263909	246	6:133603260_133605886	chr6:133562086_133563586	Island	GI:26667248	6	133603960	FALSE	TRUE	FALSE
cg19591881	CD34	1	0.00155935	0.263858	43		chr1:208084098_208084513	Shore	GI:4502660	1	206151263	FALSE	FALSE	FALSE
cg22774472	COL5A2	2	0.000973415	0.2638	148				GI:16554580	2	189752881	FALSE	FALSE	FALSE
cg24650501	LMX1A	1	0.000702718	0.263749	27	1:163589639_163593093	chr1:165324191_165326328	Island	GI:75677380	1	163591614	FALSE	TRUE	FALSE
cg12163132	TBX2	17	0.000489869	0.26372	1340	17:56827708_56833527	chr17:59473060_59483266	Island	GI:44921604	17	56830699	FALSE	TRUE	FALSE
cg13686115	PHYHIPL	10	0.000339841	0.263571	279	10:60605504_60607216	chr10:60935827_60937049	Island	GI:33469020	10	60606632	FALSE	FALSE	FALSE
cg25434223	ELAVL3	19	0.0180485	0.263529	312	19:11451122_11453162	chr19:11590295_11593643	Island	GI:49355760	19	11452491	FALSE	TRUE	FALSE
cg00983520	CPT1B	22	2.58524e-05	0.26342	71	22:49362955_49363937	chr22:51016253_51017020	Shore	GI:23238252	22	49363933	FALSE	FALSE	FALSE
cg08411435	PPP1R1B	17	0.0184274	0.263323	845	17:35036648_35037590	chr17:37783314_37783919	Shore	GI:21735491	17	35037550	FALSE	FALSE	FALSE
cg12842316	SLITRK4	X	0.00287736	0.263271	438	X:142548903_142551607	chrX:142721410_142722958	Shore	GI:40217821	X	142551123	FALSE	FALSE	FALSE
cg20972214	SLC2A3	12	0.000785218	0.263249	53				GI:5902089	12	7980085	FALSE	TRUE	FALSE
cg20684549	PRG2	19	0.0025007	0.263239	890	19:772219_774095	chr19:821345_822669	Shore	GI:13376338	19	773842	FALSE	FALSE	FALSE
cg09220361	GABRG2	5	0.012727	0.26323	202				GI:38788134	5	161427093	FALSE	TRUE	FALSE
cg18011401	CACNA1A	19	0.000990621	0.262954	49	19:13477638_13478603	chr19:13616752_13617267	Shore	GI:13386497	19	13478366	FALSE	FALSE	FALSE
cg22463915	EEF1A2	20	1.14718e-07	0.262929	755	20:61601545_61601749	chr20:62127243_62127735	Shelf	GI:25453470	20	61601704	FALSE	TRUE	FALSE
cg02920216	CHODL	21	0.00122025	0.262909	211	21:18538786_18539779	chr21:19617098_19617874	Shore	GI:20127635	21	18538810	FALSE	FALSE	FALSE
cg02388150	SFRP1	8	0.000245557	0.262745	NA	8:41284820_41286784	chr8:41165852_41167140	Shore		8	41284856	FALSE	TRUE	FALSE
cg21400640	TMSB4X	X	0.0117512	0.262644	260	X:12902523_12904636	chrX:12993107_12994599	Shore	GI:34328943	X	12902888	FALSE	FALSE	FALSE
cg03160309	PTGS2	1	0.00824103	0.262606	524	1:184915751_184916808	NA	NA	GI:4506264	1	184916703	FALSE	FALSE	FALSE
cg12876594	NPR2	9	0.00541469	0.262542	608	9:35781291_35782084	chr9:35791584_35791924	Island	GI:73915097	9	35781798	FALSE	FALSE	FALSE
cg14409958	ENPP2	8	1.36104e-05	0.262473	582				GI:20070229	8	120720833	FALSE	FALSE	FALSE
cg00884221	IGFBP7	4	0.000590807	0.262436	376	4:57670424_57671769	chr4:57975860_57976916	Island	GI:4504618	4	57671672	FALSE	TRUE	FALSE
cg01471384	DKK2	4	0.000685579	0.26242	188	4:108175935_108177125	chr4:107956555_107957453	Island	GI:54792134	4	108176714	FALSE	TRUE	FALSE
cg25361106	TLX2	2	0.0037023	0.262304	28	2:74593784_74597576	chr2:74740455_74743795	Island	GI:33413430	2	74594254	FALSE	TRUE	FALSE
cg16536450	UNQ2541	9	0.000136923	0.262056	69		chr9:139654897_139655154	Shelf	GI:42714610	9	138778717	FALSE	FALSE	FALSE
cg17347389	TRIM9	14	0.000673345	0.261973	599	14:50629505_50632628	chr14:51560116_51562487	Shore	GI:46370050	14	50632396	FALSE	FALSE	FALSE
cg06621358	CELSR3	3	0.0107648	0.261936	711	3:48673149_48675693	chr3:48698335_48701667	Island	GI:13325065	3	48674641	FALSE	TRUE	FALSE
cg03400060	BHMT2	5	0.000805255	0.261885	218	5:78400911_78401992	chr5:78365298_78365711	Shore	GI:20544175	5	78401557	FALSE	TRUE	FALSE
cg01920829	CDK5R2	2	0.00563644	0.261864	363	2:219532296_219534294	chr2:219824151_219825864	Island	GI:42741664	2	219533005	FALSE	FALSE	FALSE
cg20973210	C19orf35	19	0.00032357	0.261807	554	19:2233540_2233890	chr19:2278605_2278848	Shelf	GI:38348367	19	2233729	FALSE	TRUE	FALSE
cg18234011	IGF2BP2	3	0.00997653	0.261684	722	3:187023620_187027323	chr3:185541048_185544146	Island	GI:56118218	3	187026243	FALSE	TRUE	FALSE
cg15700739	HOXC5	12	0.0274107	0.26167	868	12:52712802_52715131	chr12:54427025_54428709	Island	GI:24497541	12	52713967	FALSE	FALSE	FALSE
cg06589885	HFE2	1	0.000119335	0.261538	85		chr1:145415411_145415708	Shelf	GI:44662822	1	144124550	FALSE	TRUE	FALSE
cg01305625	PDLIM4	5	0.0168896	0.261464	425	5:131620858_131621718	chr5:131593039_131593813	Island	GI:19923180	5	131621711	FALSE	FALSE	FALSE
cg07005513	FADS2	11	0.024423	0.26144	243	11:61351428_61353478	chr11:61594996_61596710	Island	GI:14141180	11	61352532	FALSE	TRUE	FALSE
cg12854483	CNN1	19	0.00529899	0.261183	92	19:11510592_11510814			GI:56676373	19	11510671	FALSE	TRUE	FALSE
cg03478689	EDIL3	5	0.030487	0.261068	106	5:83715224_83716675	chr5:83679584_83680720	Island	GI:31317223	5	83716473	FALSE	FALSE	FALSE
cg09963123	KLF3	4	0.00179322	0.261052	1163	4:38340949_38343239	chr4:38664649_38666531	Island	GI:46048173	4	38341049	FALSE	TRUE	FALSE
cg16731240	ZNF577	19	0.0393233	0.260846	53	19:57082498_57083311	chr19:52390841_52391368	Island	GI:14249251	19	57083062	FALSE	TRUE	FALSE
cg14659404	ASTN	1	0.00278604	0.260171	5	1:175399886_175401085	chr1:177133392_177133846	Shore	GI:46488920	1	175400642	FALSE	FALSE	FALSE
cg17469978	CAV1	7	0.00229468	0.259977	135	7:115951805_115954180	chr7:116164703_116166735	Island	GI:15451855	7	115951940	FALSE	FALSE	FALSE
cg11653466	FLJ43582	8	0.000533367	0.25993	55				GI:46409447	8	38505392	FALSE	FALSE	FALSE
cg17296166	FLJ10781	19	0.00271506	0.259888	210	19:51666325_51667046	chr19:46974557_46975073	Island	GI:39780596	19	51666407	FALSE	TRUE	FALSE
cg20401945	ASPHD1	16	0.00044415	0.25986	313		chr16:29912896_29913203	Shore	GI:38708312	16	29819961	FALSE	FALSE	FALSE
cg19776201	ZNF132	19	0.000168007	0.259524	155	19:63642983_63644185	chr19:58951214_58952250	Island	GI:42733609	19	63643246	FALSE	FALSE	FALSE
cg16636110	ZNF264	19	0.000677932	0.259488	390	19:62394167_62395368	chr19:57702696_57703425	Shore	GI:55769562	19	62394291	FALSE	FALSE	FALSE
cg02861781	GJB2	13	0.000324522	0.259372	461	13:19664039_19665978	chr13:20766208_20767779	Island	GI:42558282	13	19665498	FALSE	FALSE	FALSE
cg19664945	GPR75	2	0.000689482	0.259274	275	2:53940114_53941112	chr2:54086776_54087266	Shore	GI:5803024	2	53940847	FALSE	FALSE	FALSE
cg09551147	SORCS3	10	0.00383638	0.25882	902	10:106389391_106393271	chr10:106399567_106402812	Island	GI:18379345	10	106389947	FALSE	FALSE	FALSE
cg26200585	PRX	19	0.000126139	0.25856	26				GI:13491171	19	45611085	FALSE	FALSE	FALSE
cg00208967	OLFM2	19	0.00282252	0.258506	854	19:9908693_9909096	chr19:10046824_10047067	Shore	GI:17157992	19	9908924	FALSE	FALSE	FALSE
cg06397837	HOXA13	7	0.00306588	0.258503	555	7:27205123_27206974	chr7:27238690_27240311	Island	GI:24497553	7	27206776	FALSE	TRUE	FALSE
cg26270746	GSH1	13	0.0050515	0.258361	282	13:27263400_27265360	chr13:28366549_28368505	Shore	GI:33457325	13	27264498	FALSE	FALSE	FALSE
cg07007400	KRT7	12	0.014103	0.258148	123	12:50912973_50913926	chr12:52626793_52627577	Island	GI:67782364	12	50913098	FALSE	FALSE	FALSE
cg24101578	CDH22	20	0.00186326	0.258053	71	20:44312983_44313799	chr20:44879699_44880288	Island	GI:16753220	20	44313670	FALSE	TRUE	FALSE
cg22905097	EPSTI1	13	0.00442726	0.257833	24	13:42463929_42464684	chr13:43566074_43566508	Island	GI:50428916	13	42464401	FALSE	TRUE	FALSE
cg14456683	ZIC1	3	9.84171e-05	0.257833	171	3:148609249_148612068	chr3:147126988_147128999	Island	GI:70778758	3	148609700	FALSE	FALSE	FALSE
cg22461835	ADRA1A	8	0.000274751	0.257659	443	8:26777467_26780920	chr8:26721642_26724566	Island	GI:15451756	8	26779282	FALSE	FALSE	FALSE
cg14209518	NNMT	11	0.00284279	0.257492	101				GI:62953139	11	113671846	FALSE	FALSE	FALSE
cg26705553	MMP25	16	0.00344983	0.257411	29	16:3034973_3037193	chr16:3095600_3097033	Island	GI:73620940	16	3036712	FALSE	TRUE	FALSE
cg04541293	PTPRT	20	0.00206916	0.257338	568	20:41249910_41252787	chr20:41817475_41819212	Island	GI:48762921	20	41252539	FALSE	FALSE	FALSE
cg12485020	CHRDL1	X	0.00400471	0.257142	276	X:109925492_109926221	chrX:110038946_110039370	Island	GI:34147714	X	109925925	FALSE	FALSE	FALSE
cg10599444	MMP14	14	0.00204359	0.257057	148	14:22375571_22376887	chr14:23305893_23307013	Island	GI:13027797	14	22375781	FALSE	FALSE	FALSE
cg25225073	KCNK13	14	0.00432875	0.256888	875	14:89596298_89598820	chr14:90526696_90528951	Shore	GI:16306554	14	89598736	FALSE	TRUE	FALSE
cg15125472	HSPB6	19	0.000528382	0.25681	147	19:40939387_40939960	chr19:36248979_36249307	Shore	GI:21389432	19	40939917	FALSE	FALSE	FALSE
cg22038738	PLAT	8	0.00947466	0.256736	521				GI:14702165	8	42183830	FALSE	TRUE	FALSE
cg19404582	GRIN1	9	3.30119e-05	0.25656	111	9:139152663_139154086	chr9:140033235_140034176	Shore	GI:11038634	9	139152774	FALSE	FALSE	FALSE
cg03776464	EPHA4	2	0.0204532	0.256416	63	2:222143283_222147289	chr2:222436034_222438941	Island	GI:45439363	2	222145191	FALSE	TRUE	FALSE
cg20615832	PF4V1	4	0.00213624	0.256333	159	4:74937959_74938279	chr4:74719087_74719339	Island	GI:4505734	4	74938036	FALSE	FALSE	FALSE
cg15837252	GSCL	22	0.000272984	0.256087	1026	22:17516279_17519015	chr22:19136293_19138512	Shore	GI:4885362	22	17518822	FALSE	FALSE	FALSE
cg13870866	TBX20	7	0.00295138	0.255884	112	7:35259380_35261286	chr7:35292985_35294674	Island	GI:31652229	7	35259655	FALSE	FALSE	FALSE
cg08453021	ELMO1	7	0.026682	0.255872	119	7:37453368_37455385	chr7:37487354_37488672	Island	GI:18765699	7	37455100	FALSE	FALSE	FALSE
cg26207503	MYF5	12	2.29293e-05	0.255795	52	12:79634686_79635423	chr12:81110725_81111126	Island	GI:5031928	12	79634880	FALSE	FALSE	FALSE
cg11428724	PAX7	1	0.0343008	0.255701	132	1:18829151_18831168	chr1:18956895_18959829	Island	GI:4505618	1	18830219	FALSE	FALSE	FALSE
cg10092957	LOC342897	19	0.0213318	0.255587	525		chr19:39687597_39687964	Shore	GI:47825360	19	44378919	FALSE	TRUE	FALSE
cg27242945	CAV1	7	0.000340743	0.255507	295	7:115951805_115954180	chr7:116164703_116166735	Island	GI:15451855	7	115952370	FALSE	FALSE	FALSE
cg26831415	EFHA2	8	0.000175218	0.255482	522	8:16928580_16929792	chr8:16884363_16885339	Island	GI:32171204	8	16929641	FALSE	TRUE	FALSE
cg14601284	PLXDC1	17	0.0347552	0.255186	506		chr17:37307498_37307775	Shore	GI:21361852	17	34561804	FALSE	TRUE	FALSE
cg13170032	HLX1	1	0.000154142	0.255081	616	1:219118429_219120558	chr1:221051966_221053673	Island	GI:19923769	1	219118766	FALSE	TRUE	FALSE
cg23571457	GPRASP1	X	0.000114318	0.255042	1118		chrX:101906001_101907017	Shore	GI:62909991	X	101794214	FALSE	FALSE	TRUE
cg10257049	C5orf4	5	0.00841449	0.254974	139				GI:14150216	5	154210501	FALSE	FALSE	FALSE
cg19428417	RRAD	16	1.31464e-05	0.254618	310	16:65516067_65517265	chr16:66958733_66959655	Shore	GI:4759053	16	65517230	FALSE	FALSE	FALSE
cg15195412	CX3CL1	16	0.003379	0.25456	541				GI:54111253	16	55964456	FALSE	TRUE	FALSE
cg14916079	NANOS1	10	0.000455742	0.25366	532	10:120778301_120780478			GI:57232741	10	120778686	FALSE	TRUE	FALSE
cg26928972	CSTA	3	1.49323e-05	0.253408	212				GI:61743964	3	123526489	FALSE	TRUE	FALSE
cg04856858	CENTG2	2	0.00552058	0.253201	755	2:236066401_236068927	chr2:236401799_236403946	Island	GI:41281554	2	236066754	FALSE	FALSE	FALSE
cg11504897	NRN1	6	0.0313915	0.253169	221	6:5951588_5953444	chr6:6007387_6007797	Island	GI:34878876	6	5952411	FALSE	FALSE	FALSE
cg05774801	SFRP2	4	0.0212502	0.253087	NA	4:154928849_154930376	chr4:154709512_154710827	Island		4	154929206	FALSE	TRUE	FALSE
cg25577842	WIT-1	11	0.00485186	0.253063	285	11:32415951_32416637	chr11:32459422_32459878	Island	GI:19743572	11	32416336	FALSE	FALSE	FALSE
cg09971646	DLK1	14	0.0024911	0.253028	916	14:100263880_100264084	chr14:101192851_101193499	Shore	GI:74136020	14	100263898	FALSE	TRUE	FALSE
cg10894453	ITM2A	X	0.00742186	0.253025	188	X:78509023_78509579			GI:74316000	X	78509515	FALSE	TRUE	FALSE
cg06324048	GNAS	20	0.00266825	0.253019	NA	20:56860042_56860698	chr20:57427691_57427995	Shore		20	56860498	FALSE	TRUE	FALSE
cg08186362	HRH3	20	0.0137846	0.252943	455	20:60227496_60229559	chr20:60794179_60796121	Island	GI:6005781	20	60228263	FALSE	FALSE	FALSE
cg00891278	CCDC37	3	0.0105528	0.252916	2	3:127595793_127596808	chr3:126113547_126113967	Island	GI:32699065	3	127596474	FALSE	TRUE	FALSE
cg06668300	MAL	2	9.21286e-05	0.252833	276	2:95054441_95056349	chr2:95690857_95692431	Island	GI:12408660	2	95055482	FALSE	FALSE	FALSE
cg12758687	DRD2	11	0.00079456	0.252819	446	11:112850124_112851649	chr11:113345068_113346328	Island	GI:17986269	11	112851537	FALSE	TRUE	FALSE
cg11631518	KCNC2	12	0.00314176	0.252783	74		chr12:75601081_75601752	Shore	GI:24497455	12	73889852	FALSE	TRUE	FALSE
cg10762615	FBXW10	17	0.000519393	0.252749	12		NA	NA	GI:40353211	17	18588052	FALSE	FALSE	FALSE
cg13297960	NCAM2	21	0.00647616	0.25241	396	21:21291170_21292852	chr21:22369423_22370582	Island	GI:33519480	21	21292108	FALSE	FALSE	FALSE
cg20903926	C1orf177	1	1.69911e-07	0.252368	59	1:55044094_55044620	chr1:55271665_55271972	Island	GI:22749242	1	55044265	FALSE	FALSE	FALSE
cg09547224	SLC5A1	22	0.00133633	0.252269	0	22:30769023_30769564	chr22:32439046_32439442	Island	GI:4507030	22	30769259	FALSE	TRUE	FALSE
cg20491707	PPYR1	10	0.0068888	0.252199	251	10:46503207_46503757	chr10:47083341_47083633	Shore	GI:57527791	10	46503289	FALSE	FALSE	FALSE
cg07550362	TAC1	7	0.0103186	0.252156	174	7:97198913_97199722	chr7:97361132_97363018	Island	GI:4507340	7	97199137	FALSE	FALSE	FALSE
cg21130374	MX2	21	0.0140428	0.251947	316	21:41656108_41656393			GI:11342663	21	41656136	FALSE	FALSE	FALSE
cg03086857	EDNRB	13	0.00341563	0.251941	NA	13:77390197_77391989	chr13:78492425_78493382	Island		13	77390569	FALSE	TRUE	FALSE
cg23502772	MGC42105	5	0.0294324	0.2517	352	5:43227557_43229065	chr5:43191974_43193155	Island	GI:37059769	5	43227732	FALSE	TRUE	FALSE
cg23739862	PRMT8	12	0.0133088	0.251673	241	12:3470150_3473432	chr12:3599966_3603008	Island	GI:74099698	12	3470927	FALSE	FALSE	FALSE
cg05825950	CR1	1	0.000123865	0.251585	74	1:205735785_205736813	chr1:207669637_207670015	Shore	GI:18490996	1	205736199	FALSE	TRUE	TRUE
cg24447042	SMARCA1	X	9.05546e-05	0.251534	452	X:128483922_128485645	chrX:128656851_128657406	Shore	GI:21071043	X	128485574	FALSE	FALSE	FALSE
cg24322623	MYOD1	11	0.00577366	0.251511	729	11:17696873_17700534	chr11:17740789_17743779	Shore	GI:23111008	11	17697006	FALSE	TRUE	FALSE
cg15526708	TGFBR1	9	0.00150796	0.251371	979	9:100906183_100906393	chr9:101866994_101868297	Shore	GI:66346739	9	100906254	FALSE	FALSE	FALSE
cg07501965	CHRFAM7A	15	0.00023667	0.251238	674	15:28471684_28473728	NA	NA	GI:23312387	15	28472482	FALSE	FALSE	FALSE
cg02367951	HIST1H2AK	6	0.000630028	0.251175	438	6:27913684_27915311	NA	NA	GI:15718714	6	27914541	FALSE	FALSE	FALSE
cg01322134	WNT3A	1	0.0327347	0.251102	304	1:226260592_226262296	NA	NA	GI:17017978	1	226261071	FALSE	FALSE	FALSE
cg19668234	TSP50	3	0.0131203	0.250819	85	3:46733944_46734676	chr3:46759064_46759550	Island	GI:31543829	3	46734453	FALSE	FALSE	FALSE
cg00594952	RIMS3	1	5.97712e-05	0.250762	687		chr1:41131111_41131378	Shore	GI:48476343	1	40903228	FALSE	FALSE	FALSE
cg07752420	CDKN2A	9	0.00108588	0.250729	NA	9:21958106_21958899	NA	NA		9	21958681	FALSE	FALSE	FALSE
cg10757144	PCDHB15	5	0.0264497	0.250585	90	5:140605134_140605425	chr5:140626444_140627373	Shore	GI:14195603	5	140605421	FALSE	TRUE	FALSE
cg03317245	P2RX5	17	1.05967e-06	0.250318	931		chr17:3599052_3599551	Shore	GI:28416932	17	3547263	FALSE	TRUE	FALSE
cg11722531	APC2	19	0.000886108	0.25023	291	19:1400768_1401581	chr19:1450056_1450387	Shore	GI:57242791	19	1400857	FALSE	FALSE	FALSE
cg10895543	CDKN2A	9	0.000700433	0.250049	NA	9:21958106_21958899	NA	NA		9	21958832	FALSE	FALSE	FALSE
cg16211684	PCDH21	10	0.0183353	0.250018	105	10:85944087_85944778	chr10:85954199_85955303	Island	GI:16933564	10	85944602	FALSE	TRUE	FALSE
cg25432696	CXCL6	4	0.00191753	0.250002	315	4:74921161_74921685	chr4:74702420_74702627	Shore	GI:52851409	4	74921592	FALSE	FALSE	FALSE
cg26024843	COL5A1	9	0.012727	0.249579	297	9:136672880_136674375	chr9:137533359_137534397	Island	GI:16554578	9	136673770	FALSE	TRUE	FALSE
cg26924825	LCAT	16	4.08224e-08	0.249554	150				GI:4557891	16	66535366	FALSE	FALSE	FALSE
cg24520070	C14orf48	14	9.74844e-06	0.249481	1305	14:93531980_93532194			GI:34303957	14	93532090	FALSE	FALSE	FALSE
cg22233974	MACF1	1	6.64071e-06	0.24945	607	1:39319056_39320676	chr1:39547013_39547959	Shore	GI:33188442	1	39319098	FALSE	TRUE	FALSE
cg01817029	TRHDE	12	0.00942276	0.249232	953	12:70951587_70954434	chr12:72665683_72667551	Shore	GI:7019560	12	70951777	FALSE	FALSE	FALSE
cg04999691	C7orf29	7	1.2174e-06	0.249212	112				GI:49574496	7	149657983	FALSE	FALSE	FALSE
cg00932276	EGFL6	X	0.00552058	0.249075	235	X:13497407_13498297	chrX:13587648_13588221	Island	GI:13124887	X	13497897	FALSE	FALSE	FALSE
cg20053158	ASCL1	12	0.0134546	0.248991	258	12:101874036_101876975	chr12:103351579_103352695	Shore	GI:55743093	12	101875336	FALSE	FALSE	FALSE
cg14893161	FLJ32569	1	0.0267946	0.248894	6	1:204085476_204086074	chr1:205818898_205819191	Shore	GI:47458826	1	204085874	FALSE	TRUE	FALSE
cg23967169	FAM19A4	3	0.000306063	0.248855	208	3:69063227_69065264	chr3:68980783_68982035	Island	GI:53988381	3	69064193	FALSE	FALSE	FALSE
cg18087477	SYCP1	1	3.97027e-05	0.248676	142	1:115198808_115199527	chr1:115397448_115397942	Island	GI:34878903	1	115199120	FALSE	FALSE	FALSE
cg02555579	SLC25A18	22	2.38261e-06	0.248654	140				GI:13899341	22	16423043	FALSE	TRUE	FALSE
cg05654164	C1orf52	1	0.00206937	0.248482	567		chr1:85724701_85725524	Shore	GI:37620205	1	85498480	FALSE	TRUE	FALSE
cg19764418	RYR2	1	1.1097e-05	0.248446	604	1:235271651_235273428	chr1:237205126_237206644	Shore	GI:4506756	1	235271721	FALSE	FALSE	FALSE
cg12061236	AKAP12	6	0.00147187	0.248434	623	6:151602349_151604472	chr6:151560766_151560993	Island	GI:21493021	6	151602579	FALSE	FALSE	FALSE
cg01543654	PRAC	17	0.0402744	0.248388	757	17:44155481_44156481	chr17:46800533_46800746	Island	GI:40805838	17	44155638	FALSE	TRUE	FALSE
cg25549459	POU3F3	2	0.000442398	0.248235	717	2:104835039_104840521	chr2:105468851_105473488	Island	GI:5453935	2	104837684	FALSE	TRUE	FALSE
cg06537230	DLX5	7	0.000390744	0.248107	NA	7:96490825_96492388	chr7:96653467_96654199	Shore		7	96491119	FALSE	FALSE	FALSE
cg21116314	ZNF266	19	0.00500523	0.248104	518	19:9407736_9407952	chr19:9545783_9546302	Shore	GI:37622342	19	9407752	FALSE	TRUE	FALSE
cg24110050	TCTEX1D1	1	0.00849222	0.248084	289	1:66990232_66990994	chr1:67218079_67218293	Shore	GI:22749350	1	66990441	FALSE	TRUE	FALSE
cg17186803	SCN4B	11	0.00811644	0.247986	499		chr11:118023352_118024194	Shore	GI:28372554	11	117528248	FALSE	TRUE	FALSE
cg17430393	VSNL1	2	0.00199868	0.247934	261	2:17584603_17585609	chr2:17720155_17720417	Shore	GI:63252921	2	17585549	FALSE	FALSE	FALSE
cg23422659	WNT9B	17	0.00761728	0.24787	247	17:42283210_42284807	chr17:44928287_44929690	Island	GI:17017975	17	42284214	FALSE	TRUE	FALSE
cg00925717	SCNN1B	16	7.57241e-05	0.247433	492	16:23220598_23221543	chr16:23313239_23313946	Shore	GI:4506816	16	23220649	FALSE	TRUE	FALSE
cg08583049	FOXB1	15	1.90726e-06	0.247273	320	15:58083184_58086207	chr15:60296135_60298520	Island	GI:11386194	15	58084107	FALSE	FALSE	FALSE
cg16501235	C1orf54	1	9.27858e-07	0.247201	790				GI:13375757	1	148512612	FALSE	FALSE	FALSE
cg12827555	CHX10	14	0.00288204	0.24712	144		chr14:74706188_74708192	Shore	GI:34365782	14	73775784	FALSE	TRUE	FALSE
cg21096915	MGC16291	10	0.0203808	0.247103	248	10:42291110_42291652	chr10:42971195_42971834	Island	GI:75812959	10	42291215	FALSE	TRUE	FALSE
cg07685869	KIFC3	16	9.57348e-05	0.246965	298	16:56393323_56394599	chr16:57835955_57836989	Island	GI:19923320	16	56394207	FALSE	FALSE	FALSE
cg07657776	UBE3B	12	2.616e-06	0.246776	1374		chr12:109915131_109915638	Shore	GI:35493944	12	108398448	FALSE	FALSE	FALSE
cg11398517	FAM112A	20	2.13723e-06	0.246565	17				GI:57165362	20	41789039	FALSE	FALSE	FALSE
cg09290866	IL15RA	10	0.00208025	0.246524	227		chr10:6018944_6020073	Shore	GI:26787980	10	6060375	FALSE	TRUE	FALSE
cg06918467	OLIG3	6	0.0471187	0.246402	8	6:137855863_137857514	chr6:137816474_137817223	Shore	GI:31343439	6	137857232	FALSE	TRUE	FALSE
cg00567749	CSPG2	5	0.00135179	0.246284	325	5:82803218_82803679	chr5:82768387_82769268	Shore	GI:21361115	5	82803664	FALSE	FALSE	FALSE
cg00415164	ALX4	11	0.037089	0.246046	NA	11:44283505_44284554	NA	NA		11	44283674	FALSE	FALSE	FALSE
cg27403635	KCNN2	5	0.0277786	0.245877	275	5:113724294_113727611	chr5:113696516_113699195	Island	GI:25777644	5	113726190	FALSE	FALSE	FALSE
cg17016000	RIN2	20	0.00350822	0.245791	566				GI:35493905	20	19817644	FALSE	FALSE	FALSE
cg20914508	GAP43	3	0.00339406	0.245671	119	3:116824820_116825288			GI:28872807	3	116825023	FALSE	TRUE	FALSE
cg09562455	NR0B1	X	0.00114777	0.24554	2	X:30236056_30237760	chrX:30326439_30327668	Island	GI:49574584	X	30237411	FALSE	FALSE	FALSE
cg10467022	CALCA	11	0.000622904	0.245513	1151	11:14951538_14952683	chr11:14995128_14995908	Shore	GI:76880474	11	14951559	FALSE	TRUE	FALSE
cg06948294	STXBP6	14	0.000247949	0.245478	471	14:24587873_24589587	chr14:25518424_25519612	Island	GI:46048194	14	24588464	FALSE	FALSE	FALSE
cg16725130	MMP19	12	0.0484658	0.245328	88		NA	NA	GI:75905804	12	54522914	FALSE	FALSE	FALSE
cg12537796		X	0.00300157	0.245134	6	X:106402236_106403147	chrX:106515698_106516368	Island		X	106402474	FALSE	FALSE	FALSE
cg06781209	FADS2	11	0.0479831	0.244926	716	11:61351428_61353478	chr11:61594996_61596710	Island	GI:14141180	11	61351573	FALSE	FALSE	FALSE
cg20938359	SLC6A12	12	0.00044477	0.244874	244				GI:19923156	12	192511	FALSE	FALSE	FALSE
cg06937608	AGC1	15	0.025964	0.244772	946	15:87146934_87148303	NA	NA	GI:4501990	15	87147048	FALSE	FALSE	FALSE
cg08977371	CDH13	16	0.00480726	0.244683	88	16:81217810_81219323	chr16:82660651_82661813	Shore	GI:61676095	16	81217991	FALSE	FALSE	FALSE
cg02064106	C6orf118	6	0.0211694	0.244626	240	6:165642419_165642983			GI:21450668	6	165642848	FALSE	FALSE	FALSE
cg10298815	GPR88	1	0.0166255	0.244539	781	1:100777010_100778568	chr1:101004471_101005885	Island	GI:11545752	1	100777062	FALSE	FALSE	FALSE
cg09582042	ITR	13	0.0329839	0.24448	481	13:94051444_94052741	chr13:95253814_95254569	Shore	GI:31657146	13	94051677	FALSE	FALSE	FALSE
cg25363445	ALX4	11	0.00137314	0.244359	NA	11:44282161_44283221	chr11:44325657_44326517	Island		11	44283092	FALSE	TRUE	FALSE
cg10556064	SMPD3	16	0.000639558	0.244312	915	16:67038237_67039167	chr16:68480864_68482822	Island	GI:46358429	16	67038990	FALSE	TRUE	FALSE
cg15020645	APC	5	0.0116335	0.244156	185				GI:53759121	5	112101668	FALSE	FALSE	FALSE
cg02205739	PRRX2	9	0.000269621	0.244002	350	9:131467236_131468579	chr9:132427457_132427679	Island	GI:38505203	9	131467391	FALSE	FALSE	FALSE
cg20339650	IGF2	11	0.00686088	0.243987	880	11:2115427_2119259	chr11:2158951_2162484	Island	GI:6453816	11	2117458	FALSE	FALSE	FALSE
cg19118812	ELMO1	7	0.00810526	0.243843	18	7:37453368_37455385	chr7:37487354_37488672	Island	GI:18765699	7	37454963	FALSE	FALSE	FALSE
cg03143849	CDKN1C	11	7.15086e-05	0.243641	NA	11:2861494_2864350	chr11:2905023_2907024	Shore		11	2861527	FALSE	FALSE	FALSE
cg01837719	FUT9	6	0.00522444	0.243581	684	6:96569782_96570973	chr6:96463869_96464136	Shore	GI:36951077	6	96569906	FALSE	FALSE	FALSE
cg11619390	ZBTB8	1	0.0378772	0.24354	521	1:32702497_32703962	chr1:32930500_32931061	Shore	GI:31377596	1	32703766	FALSE	FALSE	FALSE
cg08536841	IZUMO1	19	0.0199732	0.243524	286	19:53942196_53942451	chr19:49253688_49254221	Shelf	GI:32698979	19	53942264	FALSE	TRUE	FALSE
cg03127334	ERG	21	0.0171204	0.24352	16	21:38953961_38955695	chr21:40032243_40033665	Island	GI:46255021	21	38955504	FALSE	TRUE	FALSE
cg16358826	GABRA4	4	0.000652382	0.243443	684	4:46690835_46691057	chr4:46995128_46995872	Shore	GI:34452722	4	46691021	FALSE	TRUE	FALSE
cg21672276	ZNF502	3	0.0017815	0.24341	66	3:44728914_44729537	chr3:44754099_44754399	Shore	GI:34222164	3	44729076	FALSE	TRUE	FALSE
cg00839584	IL1A	2	0.00110419	0.243397	880				GI:27894329	2	113258562	FALSE	FALSE	FALSE
cg25602457	DCC	18	0.00201018	0.242901	NA	18:48122009_48122893	chr18:49868377_49868759	Shore		18	48122099	FALSE	TRUE	FALSE
cg08806153	HOXD11	2	0.00865779	0.242835	123	2:176679513_176681344	chr2:176971706_176972305	Island	GI:23510367	2	176680207	FALSE	TRUE	FALSE
cg12153542	REM1	20	7.10182e-05	0.242733	24	20:29526562_29527012	chr20:30062969_30063281	Island	GI:35493898	20	29526790	FALSE	FALSE	FALSE
cg08101264	ACOT8	20	0.00958693	0.242731	675				GI:34577070	20	43920117	FALSE	FALSE	FALSE
cg17830308	NEUROG1	5	0.0104832	0.242692	485	5:134898284_134900130	chr5:134870740_134872051	Shore	GI:38455395	5	134900023	FALSE	TRUE	FALSE
cg05471297	RYR1	19	0.00136275	0.242358	9	19:43616159_43616447	chr19:38924239_38924519	Island	GI:10863870	19	43616189	FALSE	TRUE	FALSE
cg15154229	CPA1	7	1.48499e-08	0.242323	344		chr7:130021511_130021726	Shore	GI:4502996	7	129807247	FALSE	FALSE	FALSE
cg13975625	NPY5R	4	0.00402425	0.242192	295	4:164484179_164485334	chr4:164264821_164265772	Shore	GI:31377784	4	164484246	FALSE	TRUE	FALSE
cg07104706	SLITRK1	13	0.0391355	0.241955	401	13:83354079_83354687	chr13:84453664_84453897	Shelf	GI:40217816	13	83354128	FALSE	FALSE	FALSE
cg12506971	AADAT	4	0.0467671	0.241637	108	4:171247033_171248269	chr4:171010943_171011503	Island	GI:33469969	4	171247839	FALSE	FALSE	FALSE
cg01683883	CMTM2	16	4.18411e-05	0.241496	298	16:65170077_65171345	chr16:66612749_66613412	Island	GI:31563435	16	65170554	FALSE	FALSE	FALSE
cg11241627	FERD3L	7	0.0136315	0.241407	121	7:19150354_19151721	chr7:19184221_19184686	Shore	GI:40217806	7	19151690	FALSE	TRUE	FALSE
cg26203861	TMEM58	1	0.000414583	0.241363	629	1:200125087_200125301			GI:39930574	1	200125284	FALSE	TRUE	FALSE
cg27182761	PHLDA1	12	0.00517575	0.24135	1076	12:74710025_74712942	NA	NA	GI:52486109	12	74712860	FALSE	FALSE	FALSE
cg06059810	RUFY3	4	0.000489869	0.24125	26				GI:41281576	4	71806586	FALSE	FALSE	FALSE
cg00283535	ANXA13	8	1.70702e-05	0.241165	83				GI:51895794	8	124818745	FALSE	TRUE	FALSE
cg27352992	CNTN1	12	0.015879	0.241094	734	12:39372441_39373498	chr12:41086522_41087102	Island	GI:28373116	12	39373359	FALSE	FALSE	FALSE
cg03336167	SLC22A18	11	4.6666e-05	0.240888	NA	11:2886834_2887801	chr11:2930289_2931093	Island		11	2887571	FALSE	TRUE	FALSE
cg17568996	NFAM1	22	0.00336041	0.240756	271				GI:51317371	22	41158069	FALSE	FALSE	FALSE
cg08023751	MERTK	2	1.87014e-06	0.240429	1079	2:112371396_112371690	chr2:112655491_112655727	Shore	GI:66932917	2	112371583	FALSE	TRUE	FALSE
cg17277529	FGF3	11	1.76617e-05	0.240421	233	11:69340815_69343887	chr11:69632033_69634710	Island	GI:15451899	11	69342896	FALSE	FALSE	FALSE
cg13948987	HCRTR2	6	0.000141396	0.240373	190	6:55147028_55147806	chr6:55039170_55039392	Island	GI:6006037	6	55147218	FALSE	FALSE	FALSE
cg08044694	BRD4	19	0.0134311	0.240308	665	19:15252811_15253031			GI:19718730	19	15252927	FALSE	FALSE	FALSE
cg18676237	SERPINB9	6	0.00442726	0.240206	249	6:2847805_2849071	chr6:2903175_2903906	Island	GI:34147494	6	2848257	FALSE	FALSE	FALSE
cg23492043	ASTN	1	0.0134311	0.240125	242	1:175399886_175401085	chr1:177133392_177133846	Shore	GI:46488920	1	175400889	FALSE	FALSE	FALSE
cg14221171	TAC1	7	0.0169353	0.240064	384	7:97198913_97199722	chr7:97361132_97363018	Island	GI:4507340	7	97199695	FALSE	TRUE	FALSE
cg12113819	THRAP2	12	0.00975557	0.240043	1011	12:115198514_115200626			GI:47575843	12	115200537	FALSE	FALSE	FALSE
cg11732619	SLIT3	5	0.0256059	0.239962	100	5:168659641_168661256	chr5:168727429_168728275	Island	GI:11321570	5	168660654	FALSE	FALSE	FALSE
cg20692569	FZD9	7	0.000215167	0.239885	372	7:72485499_72488072	chr7:72847933_72850032	Island	GI:62865872	7	72486417	FALSE	TRUE	FALSE
cg19461621	COLEC12	18	0.0131117	0.239749	294	18:489195_491170	chr18:499315_500722	Shore	GI:18641357	18	490979	FALSE	FALSE	FALSE
cg08077345	PLEKHA4	19	0.000706832	0.239732	415		chr19:49375484_49375928	Shelf	GI:10190743	19	54064085	FALSE	TRUE	FALSE
cg18755783	SPG20	13	0.00603085	0.239674	548	13:35817747_35819118	chr13:36919737_36921004	Island	GI:40806197	13	35817905	FALSE	FALSE	FALSE
cg23026995	XPNPEP2	X	0.00910248	0.23951	10				GI:62865898	X	128700621	FALSE	FALSE	FALSE
cg12640109	ASRGL1	11	0.00184458	0.239379	245	11:61860899_61862330	chr11:62104779_62105636	Shore	GI:23308566	11	61861296	FALSE	FALSE	FALSE
cg15379633	RAB36	22	0.0204909	0.239362	73	22:21817260_21818058	chr22:23487368_23487970	Island	GI:31795534	22	21817586	FALSE	FALSE	FALSE
cg03171924	RUNX3	1	1.22335e-05	0.239256	NA	1:25127692_25131906	chr1:25255527_25259005	Island		1	25130919	FALSE	FALSE	FALSE
cg07379574	C19orf4	19	0.0333235	0.239159	461		chr19:18722358_18724001	Shore	GI:6912273	19	18585173	FALSE	TRUE	FALSE
cg08997253	GRIN3A	9	0.00681606	0.238863	133	9:103538958_103541050	chr9:104499849_104501076	Island	GI:20143963	9	103540550	FALSE	TRUE	FALSE
cg02171545	SNRPN	15	0.00211352	0.238802	NA	15:22644176_22644728	chr15:25093191_25093582	Island		15	22644459	FALSE	TRUE	FALSE
cg21200703	SLC34A2	4	0.00530153	0.238781	155	4:25266077_25266795	chr4:25657119_25657547	Shore	GI:5453751	4	25266726	FALSE	FALSE	FALSE
cg01324261	SCRG1	4	0.000142392	0.238723	239				GI:6005869	4	174556953	FALSE	FALSE	FALSE
cg08221207	FEZ1	11	6.24534e-07	0.238671	298	11:124869760_124871878	chr11:125365137_125366319	Shore	GI:17105401	11	124871631	FALSE	FALSE	FALSE
cg27059238	HIST1H2BI	6	0.000813551	0.238533	122	6:26381046_26381970	NA	NA	GI:21166387	6	26381305	FALSE	FALSE	FALSE
cg04488521	ZNF354C	5	0.00682095	0.238363	109	5:178419646_178420866	chr5:178487146_178487921	Island	GI:30794503	5	178420322	FALSE	FALSE	FALSE
cg14144305	ALX4	11	0.00333764	0.238271	NA	11:44282161_44283221	chr11:44325657_44326517	Island		11	44282536	FALSE	FALSE	FALSE
cg09944526	EXOC6	10	0.000494753	0.238182	269		NA	NA	GI:62243651	10	94584181	FALSE	FALSE	FALSE
cg03667047	KL	13	0.0329647	0.237997	609	13:32487803_32489516	chr13:33589928_33591428	Island	GI:24497613	13	32487962	FALSE	TRUE	FALSE
cg00472814	ADAMTS1	21	0.0249678	0.237787	52	21:27137616_27140073	chr21:28216558_28218117	Island	GI:50845383	21	27139547	FALSE	TRUE	FALSE
cg02989257	COL16A1	1	2.35735e-06	0.237769	375		chr1:32169537_32169869	Shore	GI:18641351	1	31941861	FALSE	FALSE	FALSE
cg02727423	EML1	14	0.00400241	0.237679	772	14:99328718_99330143	chr14:100259160_100259542	Shore	GI:56790929	14	99328726	FALSE	TRUE	FALSE
cg03301801	FNDC7	1	0.000128467	0.237559	750				GI:27734936	1	109065806	FALSE	FALSE	FALSE
cg27635271	SH3PX3	15	0.0043357	0.237419	228		chr15:75939504_75940831	Shore	GI:23397573	15	73728631	FALSE	FALSE	FALSE
cg02090283	CNTNAP3	9	0.00900326	0.237408	82	9:39277898_39278810	NA	NA	GI:47519928	9	39278218	FALSE	FALSE	FALSE
cg15105987	SOX2	3	2.64389e-05	0.237291	595	3:182911974_182913948	NA	NA	GI:29826338	3	182913011	FALSE	FALSE	FALSE
cg22156632	WNT6	2	0.000239685	0.23724	523	2:219431815_219433437	chr2:219723702_219725010	Shore	GI:53729353	2	219433313	FALSE	FALSE	FALSE
cg13673514	KIAA1446	14	0.00111161	0.237202	313	14:100103238_100105652	chr14:101033876_101035229	Shore	GI:34147339	14	100105571	FALSE	TRUE	FALSE
cg06339657	PDE8B	5	0.00019652	0.236959	774	5:76541665_76543102	chr5:76506029_76507189	Shore	GI:71164863	5	76541688	FALSE	FALSE	FALSE
cg19228118	CSMD2	1	0.000611573	0.236937	119		chr1:34628783_34630976	Shore	GI:38045884	1	34403911	FALSE	TRUE	FALSE
cg26420196	GAS6	13	0.0184532	0.236569	964	13:113546578_113548278	NA	NA	GI:4557616	13	113547877	FALSE	FALSE	FALSE
cg05101920	KCNJ10	1	0.00508436	0.236423	179	1:158306305_158307395	chr1:160040128_160040668	Island	GI:25121965	1	158306841	FALSE	TRUE	FALSE
cg09107315	GIPC2	1	0.00164349	0.236372	101	1:78283822_78285119	chr1:78511577_78512161	Shore	GI:41393578	1	78284076	FALSE	FALSE	FALSE
cg01545079	CPNE6	14	0.00199971	0.236227	621				GI:12545386	14	23611217	FALSE	FALSE	FALSE
cg23921534	POU3F4	X	0.000350335	0.236218	54	X:82649621_82651214	chrX:82763571_82764462	Shore	GI:4505962	X	82649903	FALSE	FALSE	FALSE
cg15183083	KCNA4	11	0.00477834	0.236215	178	11:29994145_29995779	chr11:30038522_30038823	Shore	GI:25952084	11	29994886	FALSE	FALSE	FALSE
cg20557202	SLC5A5	19	0.00144723	0.23608	148	19:17843659_17846374	chr19:17982670_17983821	Island	GI:4507034	19	17843930	FALSE	FALSE	FALSE
cg05890484	BHMT	5	0.0126773	0.236046	131	5:78443059_78443592			GI:4502406	5	78443308	FALSE	FALSE	FALSE
cg24068708	GDPD5	11	0.00341863	0.236028	408	11:74913525_74915608	chr11:75236189_75237781	Island	GI:34147050	11	74914107	FALSE	FALSE	FALSE
cg08946332	ALOX12	17	1.74335e-07	0.235917	484	17:6839463_6841283	chr17:6898820_6900427	Island	GI:4502050	17	6840612	FALSE	FALSE	FALSE
cg24448259	CPVL	7	0.0155801	0.235249	3	7:29152038_29152803			GI:22027515	7	29152635	FALSE	FALSE	FALSE
cg06143901	TCF15	20	0.00251211	0.235217	490	20:538102_539417	chr20:590222_591222	Shore	GI:48255908	20	539400	FALSE	TRUE	FALSE
cg16537367	OTOR	20	2.04664e-05	0.235179	316				GI:21618345	20	16677319	FALSE	FALSE	FALSE
cg07629017	NPBWR1	8	0.00301919	0.235091	855	8:54014105_54017126	chr8:53851701_53854426	Shore	GI:53850800	8	54014166	FALSE	TRUE	FALSE
cg21880903	KLB	4	0.0001209	0.234885	192				GI:31343329	4	39085060	FALSE	TRUE	FALSE
cg06697251	TUBB4	19	0.0131764	0.234864	717		chr19:6502090_6502411	Shore	GI:21361321	19	6452613	FALSE	FALSE	TRUE
cg16626670	CLEC4G	19	4.25572e-05	0.234817	23		chr19:7794793_7796410	Shore	GI:38348295	19	7703031	FALSE	TRUE	FALSE
cg18902090	PCDHAC1	5	0.0448455	0.234731	53	5:140285591_140287803	chr5:140305712_140307193	Island	GI:14717400	5	140286433	FALSE	TRUE	FALSE
cg25165199	RCBTB2	13	2.59466e-05	0.234717	377		chr13:49106411_49107463	Shore	GI:38570088	13	48005694	FALSE	TRUE	FALSE
cg03775422	MGC33530	7	0.00577045	0.234633	51	7:54577055_54577803	chr7:54609734_54610140	Shore	GI:32698925	7	54577686	FALSE	TRUE	FALSE
cg24778383	TNFSF7	19	0.000567206	0.234602	268	19:6541261_6542232	chr19:6590340_6591072	Island	GI:24119161	19	6541895	FALSE	FALSE	FALSE
cg15607672	OTX2	14	0.000353861	0.2344	43	14:56346783_56347003	chr14:57278068_57278287	Shore	GI:27436931	14	56346980	FALSE	FALSE	FALSE
cg24507762	KCNB1	20	0.0118782	0.234249	709	20:47533199_47533573	chr20:48100764_48101022	Shore	GI:27436972	20	47533297	FALSE	FALSE	FALSE
cg06290096	PHLDB1	11	2.61488e-05	0.234126	1229		chr11:118478235_118481896	Shelf	GI:38424072	11	117981194	FALSE	TRUE	FALSE
cg08831744	IGFBP3	7	0.00463824	0.233861	475	7:45926064_45928161	chr7:45960137_45961347	Island	GI:62243067	7	45927871	FALSE	FALSE	FALSE
cg13643585	HOXB9	17	0.0347563	0.233468	287	17:44057124_44059246	chr17:46702280_46704166	Island	GI:24797138	17	44059003	FALSE	FALSE	FALSE
cg03556497	SLC32A1	20	0.00401488	0.233324	313	20:36785163_36788096	chr20:37352130_37357372	Island	GI:40806213	20	36786206	FALSE	TRUE	FALSE
cg21504918	GPX3	5	0.00841449	0.233262	82	5:150380065_150380874	chr5:150400000_150400490	Island	GI:6006000	5	150380194	FALSE	TRUE	FALSE
cg09328024	DYRK3	1	0.00570461	0.233191	707	1:204874697_204876310	chr1:206808523_206809187	Shore	GI:51702239	1	204874797	FALSE	FALSE	FALSE
cg10887021	PCDHB2	5	0.00588847	0.233056	92	5:140454244_140454946	chr5:140475599_140476607	Shore	GI:14195608	5	140454329	FALSE	TRUE	FALSE
cg01661993	TTYH1	19	0.00504421	0.23304	331	19:59618082_59618801	NA	NA	GI:53831987	19	59618778	FALSE	FALSE	FALSE
cg24619694	TAGLN	11	8.53727e-06	0.232472	445				GI:48255904	11	116575695	FALSE	TRUE	FALSE
cg12238343	RLN3R1	5	0.000256236	0.232386	87	5:33971758_33974643	chr5:33936168_33938309	Island	GI:7706102	5	33972159	FALSE	TRUE	FALSE
cg11375102	C16orf30	16	0.00017858	0.232385	152	16:1523788_1524691	chr16:1583809_1584641	Island	GI:13375800	16	1523811	FALSE	FALSE	FALSE
cg03382304	JAM2	21	0.0407043	0.232376	587	21:25933195_25934679	chr21:27011624_27012398	Island	GI:21704284	21	25934047	FALSE	TRUE	FALSE
cg13351583	SHC3	9	0.0031679	0.232234	34	9:90982310_90983583	chr9:91792662_91793611	Shore	GI:21314678	9	90983468	FALSE	TRUE	FALSE
cg07103493	SLC27A6	5	0.0133193	0.232218	22	5:128328505_128329501	chr5:128300800_128301329	Island	GI:62865629	5	128329131	FALSE	TRUE	FALSE
cg08993172	ALX4	11	0.0361244	0.232209	NA	11:44283505_44284554	chr11:44327240_44327932	Island		11	44283843	FALSE	FALSE	FALSE
cg26578617	SNCA	4	0.0019558	0.232195	600	4:90976237_90978020	chr4:90758008_90758870	Shore	GI:6806896	4	90976556	FALSE	FALSE	FALSE
cg22979433	CKMT2	5	0.000452425	0.232163	573				GI:4502854	5	80564365	FALSE	TRUE	FALSE
cg07499072	FST	5	0.00195929	0.232153	99	5:52811100_52812543	chr5:52777788_52777996	Shore	GI:7242221	5	52812451	FALSE	TRUE	FALSE
cg00546491	PDE1C	7	3.25609e-05	0.232103	71	7:32076278_32077689	chr7:32110063_32110910	Shore	GI:4826893	7	32077587	FALSE	FALSE	FALSE
cg14027234	CD248	11	0.00673391	0.231965	352	11:65840725_65841117	chr11:66083955_66084535	Island	GI:45387956	11	65840739	FALSE	TRUE	FALSE
cg04564030	CDH7	18	0.00842235	0.231863	96		chr18:63417775_63418640	Shore	GI:16306486	18	61568372	FALSE	FALSE	FALSE
cg09619146	CPXM2	10	0.00442084	0.231685	466	10:125640686_125641562	chr10:125650820_125651373	Island	GI:39930572	10	125641024	FALSE	TRUE	FALSE
cg25288155	PLEKHB1	11	1.14013e-06	0.231172	173				GI:10864012	11	73035044	FALSE	FALSE	FALSE
cg18638931	MOV10L1	22	0.000186628	0.231153	315	22:48869855_48871946	chr22:50528201_50529085	Shore	GI:14251206	22	48870306	FALSE	TRUE	FALSE
cg11136562	CENTD3	5	4.70468e-06	0.231141	515				GI:58331234	5	141041469	FALSE	FALSE	FALSE
cg27076139	ADCYAP1R1	7	0.00125907	0.231128	424	7:31058165_31059618	chr7:31091717_31093077	Island	GI:34398688	7	31058243	FALSE	FALSE	FALSE
cg04286933	APOBEC3G	22	0.000407893	0.231081	393		NA	NA	GI:13399303	22	37802689	FALSE	FALSE	FALSE
cg23615676	KCNN2	5	0.0110621	0.230965	384	5:113724294_113727611	chr5:113696516_113699195	Island	GI:25777644	5	113725531	FALSE	FALSE	FALSE
cg24407308	DGKZ	11	0.00399718	0.230866	258	11:46310525_46311899	chr11:46354091_46355190	Island	GI:41872506	11	46311573	FALSE	FALSE	FALSE
cg15895197	EMILIN1	2	1.14846e-06	0.23049	444		chr2:27305312_27305612	Shelf	GI:5901943	2	27154994	FALSE	TRUE	FALSE
cg06638966	COL19A1	6	0.0287612	0.230382	127	6:70633025_70633404	chr6:70576974_70577572	Shore	GI:61698136	6	70633042	FALSE	TRUE	FALSE
cg19007731	RUNX1T1	8	0.000465724	0.230316	49				GI:28329413	8	93176570	FALSE	FALSE	FALSE
cg06668073	C20orf42	20	0.00113391	0.230215	173	20:6051113_6052081	chr20:6103436_6103970	Shore	GI:45598382	20	6052018	FALSE	TRUE	FALSE
cg20537629	MAGI2	7	0.00042585	0.230156	1054	7:78920677_78921951	chr7:79082174_79082427	Shore	GI:66346709	7	78921880	FALSE	TRUE	FALSE
cg18904346	LHX2	9	0.0127768	0.230057	233	9:125813052_125815466	chr9:126773246_126780953	Island	GI:30795195	9	125813477	FALSE	FALSE	FALSE
cg03760483	ALOX12	17	0.00245529	0.230052	107	17:6839463_6841283	chr17:6898820_6900427	Island	GI:4502050	17	6840021	FALSE	FALSE	FALSE
cg21030598	PAK2	3	0.00298054	0.229913	490	3:197950821_197952064	chr3:196466585_196467353	Shore	GI:45827795	3	197950822	FALSE	TRUE	FALSE
cg26556134	SOAT2	12	7.59621e-06	0.229912	163		NA	NA	GI:24475885	12	51778996	FALSE	FALSE	FALSE
cg22459146	GHSR	3	0.00111691	0.229808	827	3:173647899_173649789	chr3:172167526_172167866	Shore	GI:38455409	3	173649724	FALSE	FALSE	FALSE
cg24010336	FBXO17	19	2.36842e-05	0.229605	878	19:44159079_44159662	chr19:39465846_39466403	Shore	GI:22325386	19	44159098	FALSE	FALSE	FALSE
cg25938646	SLITRK1	13	0.0267488	0.229493	153	13:83354079_83354687	chr13:84453664_84453897	Shelf	GI:40217816	13	83354682	FALSE	FALSE	FALSE
cg23196831	COL14A1	8	0.0315747	0.229353	185	8:121206129_121207658	chr8:121137099_121137778	Island	GI:55743095	8	121206718	FALSE	FALSE	FALSE
cg00666746	SYDE1	19	0.000698216	0.229271	433	19:15078776_15079720	chr19:15217951_15218617	Shore	GI:42475969	19	15078781	FALSE	FALSE	FALSE
cg05538432	C1S	12	0.00287066	0.229198	266				GI:41393600	12	7038012	FALSE	TRUE	FALSE
cg19777470	CRABP1	15	0.0294399	0.228987	NA	15:76419520_76421296	chr15:78633322_78634089	Island		15	76420510	FALSE	FALSE	FALSE
cg26884581	PYGM	11	0.0101889	0.228804	773	11:64283634_64284020			GI:5032008	11	64283990	FALSE	TRUE	FALSE
cg10019507	SSTR4	20	3.93402e-05	0.228712	194	20:22963641_22965145	chr20:23015716_23016879	Island	GI:4557862	20	22964315	FALSE	TRUE	FALSE
cg04945541	FMNL1	17	0.0344546	0.228478	534	17:40654323_40655671	chr17:43298725_43299640	Shore	GI:33356147	17	40655609	FALSE	FALSE	FALSE
cg03495868	PTGFR	1	0.00399218	0.228375	177	1:78729090_78730168	chr1:78956624_78957516	Island	GI:39995094	1	78729493	FALSE	FALSE	FALSE
cg24447890	LMAN1L	15	0.000138346	0.22835	50				GI:75677362	15	72892197	FALSE	TRUE	FALSE
cg05949660	MICAL1	6	0.00242768	0.228028	452	6:109882585_109884615	chr6:109776194_109777645	Island	GI:20127615	6	109884335	FALSE	FALSE	FALSE
cg08307963	GJA5	1	0.0135572	0.227812	43				GI:32483411	1	145712109	FALSE	TRUE	FALSE
cg03662459	IL11RA	9	1.74335e-07	0.227803	358				GI:22212920	9	34644290	FALSE	FALSE	FALSE
cg18946226	MYR8	13	0.0133993	0.227768	3				GI:62177126	13	108046504	FALSE	FALSE	FALSE
cg20587168	MGC33407	19	0.00423259	0.227694	343	19:8668775_8669894	chr19:8807813_8808794	Shore	GI:31341825	19	8669829	FALSE	FALSE	FALSE
cg09595479	PRPH	12	0.019025	0.227685	303	12:47975082_47977816	chr12:49688873_49691360	Island	GI:66932907	12	47975479	FALSE	TRUE	FALSE
cg16516400	FAM89A	1	0.0179216	0.227549	1216		chr1:231175062_231176317	Shore	GI:38348389	1	229243824	FALSE	FALSE	FALSE
[truncated: 690 more rows]

## Sheet: Table S4
C2vsC1	SYMBOL	CHR	adj.P.Val	C2vsC1	Dist. to TSS	CpG Island	Islands Name (UCSC)	Relation to CpG Island (UCSC)	Gene ID	Chromosome	Coordinate	SNP at CpG	SNP at probe	Cross_reactive
[truncated: 695 more rows]

[truncated: 1 more sheets: Table S5]
